# Supplementary material for: Microbiome analysis of 940 lung cancers in never-smokers reveals lack of clinically relevant associations
Source: Nat Commun. 2025 Dec 12;17:192. doi: 10.1038/s41467-025-66780-y (PMC12780107; doi:10.1038/s41467-025-66780-y)
Supplement: Supplementary file 3 — Supplementary Data [file 41467_2025_66780_MOESM3_ESM.xlsx]

## Sheet: SD1
Sherlock Pid	Type	Data	Sample Ids	Study Site	Primary Histology	Stage	Age At Diagnosis	Sex	Ancestry	Passive Smoke	Survival Status	Survival Time Weeks	Any Previous Lung Disease	Recurrence	Metastasis
NSLC-HOKO-0073	Tumor	RNA, 16S, WGS	SC622908, SC760337, NSLC-0279-T01	Hong Kong	Adenocarcinoma	I	41	Female	East Asian (EAS)	No	Alive	380.71	NA	No	NA
NSLC-HOKO-0124	Normal	RNA	SC622975	Hong Kong	Adenocarcinoma	I	42	Female	East Asian (EAS)	No	Deceased	172.29	NA	Yes	NA
NSLC-HOKO-0124	Tumor	RNA, 16S	SC622983, SC760412	Hong Kong	Adenocarcinoma	I	42	Female	East Asian (EAS)	No	Deceased	172.29	NA	Yes	NA
NSLC-HOKO-0014	Normal	RNA, 16S	SC622912, SC759338	Hong Kong	Adenocarcinoma	I	43	Female	East Asian (EAS)	No	Deceased	138.71	NA	Yes	NA
NSLC-HOKO-0014	Tumor	RNA, 16S	SC622920, SC760494	Hong Kong	Adenocarcinoma	I	43	Female	East Asian (EAS)	No	Deceased	138.71	NA	Yes	NA
NSLC-HOKO-0157	Normal	RNA, 16S, WGS	SC622992, SC759923, NSLC-0298-N01	Hong Kong	Adenocarcinoma	I	44	Female	East Asian (EAS)	No	Alive	223.71	NA	No	NA
NSLC-HOKO-0157	Tumor	RNA, 16S, WGS	SC623000, SC759924, NSLC-0298-T01	Hong Kong	Adenocarcinoma	I	44	Female	East Asian (EAS)	No	Alive	223.71	NA	No	NA
NSLC-HOKO-0108	Tumor	RNA, 16S, WGS	SC622910, SC759265, NSLC-0288-T01	Hong Kong	Adenocarcinoma	I	45	Female	East Asian (EAS)	No	Alive	260.29	NA	No	NA
NSLC-HOKO-0052	Normal	RNA, 16S, WGS	SC622962, SC745518, NSLC-0273-N01	Hong Kong	Adenocarcinoma	I	45	Female	East Asian (EAS)	No	Alive	463.29	NA	No	NA
NSLC-HOKO-0052	Tumor	RNA, 16S, WGS	SC622970, SC745438, NSLC-0273-T01	Hong Kong	Adenocarcinoma	I	45	Female	East Asian (EAS)	No	Alive	463.29	NA	No	NA
NSLC-HOKO-0013	Normal	RNA, 16S, WGS	SC622896, SC760341, NSLC-0262-N01	Hong Kong	Adenocarcinoma	IV	47	Female	East Asian (EAS)	No	Deceased	460.29	NA	Yes	NA
NSLC-HOKO-0013	Tumor	RNA, 16S, WGS	SC622904, SC760345, NSLC-0262-T01	Hong Kong	Adenocarcinoma	IV	47	Female	East Asian (EAS)	No	Deceased	460.29	NA	Yes	NA
NSLC-HOKO-0053	Normal	RNA, 16S, WGS	SC622883, SC745446, NSLC-0274-N01	Hong Kong	Adenocarcinoma	IV	49	Female	East Asian (EAS)	No	Alive	460.86	NA	No	NA
NSLC-HOKO-0053	Tumor	RNA, 16S, WGS	SC622891, SC745454, NSLC-0274-T01	Hong Kong	Adenocarcinoma	IV	49	Female	East Asian (EAS)	No	Alive	460.86	NA	No	NA
NSLC-HOKO-0002	Normal	RNA, 16S	SC622879, SC760482	Hong Kong	Adenocarcinoma	I	49	Female	East Asian (EAS)	No	Alive	763.57	NA	No	NA
NSLC-HOKO-0002	Tumor	RNA, 16S	SC622887, SC760484	Hong Kong	Adenocarcinoma	I	49	Female	East Asian (EAS)	No	Alive	763.57	NA	No	NA
NSLC-HOKO-0136	Normal	RNA, 16S, WGS	SC623039, SC745506, NSLC-0296-N01	Hong Kong	Adenocarcinoma	III	51	Female	East Asian (EAS)	No	Deceased	281.57	NA	Yes	NA
NSLC-HOKO-0136	Tumor	RNA, 16S, WGS	SC623047, SC745514, NSLC-0296-T01	Hong Kong	Adenocarcinoma	III	51	Female	East Asian (EAS)	No	Deceased	281.57	NA	Yes	NA
NSLC-HOKO-0004	Normal	RNA, 16S, WGS	SC622911, SC760357, NSLC-0258-N01	Hong Kong	Adenocarcinoma	III	51	Female	East Asian (EAS)	No	Alive	764.71	NA	Yes	NA
NSLC-HOKO-0004	Tumor	RNA, 16S, WGS	SC622919, SC760359, NSLC-0258-T01	Hong Kong	Adenocarcinoma	III	51	Female	East Asian (EAS)	No	Alive	764.71	NA	Yes	NA
NSLC-HOKO-0024	Normal	RNA, 16S, WGS	SC622960, SC760332, NSLC-0263-N01	Hong Kong	Adenocarcinoma	IV	52	Female	East Asian (EAS)	No	Deceased	73.29	NA	Yes	NA
NSLC-HOKO-0024	Tumor	RNA, 16S, WGS	SC622968, SC760351, NSLC-0263-T01	Hong Kong	Adenocarcinoma	IV	52	Female	East Asian (EAS)	No	Deceased	73.29	NA	Yes	NA
NSLC-HOKO-0038	Tumor	RNA, 16S, WGS	SC622890, SC760352, NSLC-0269-T01	Hong Kong	Adenocarcinoma	II	52	Female	East Asian (EAS)	No	Deceased	191	NA	Yes	NA
NSLC-HOKO-0134	Normal	RNA, 16S, WGS	SC623023, SC745490, NSLC-0295-N01	Hong Kong	Adenocarcinoma	I	52	Female	East Asian (EAS)	No	Deceased	377.43	NA	No	NA
NSLC-HOKO-0134	Tumor	RNA, 16S, WGS	SC623031, SC745498, NSLC-0295-T01	Hong Kong	Adenocarcinoma	I	52	Female	East Asian (EAS)	No	Deceased	377.43	NA	No	NA
NSLC-HOKO-0011	Normal	RNA, 16S	SC622880, SC760488	Hong Kong	Adenocarcinoma	I	52	Female	East Asian (EAS)	No	Alive	771	NA	No	NA
NSLC-HOKO-0011	Tumor	RNA, 16S	SC622888, SC760513	Hong Kong	Adenocarcinoma	I	52	Female	East Asian (EAS)	No	Alive	771	NA	No	NA
NSLC-HOKO-0048	Normal	RNA, 16S, WGS	SC622946, SC759272, NSLC-0272-N01	Hong Kong	Adenocarcinoma	II	53	Female	East Asian (EAS)	No	Deceased	242.43	NA	Yes	NA
NSLC-HOKO-0048	Tumor	RNA, 16S, WGS	SC622954, SC745510, NSLC-0272-T01	Hong Kong	Adenocarcinoma	II	53	Female	East Asian (EAS)	No	Deceased	242.43	NA	Yes	NA
NSLC-HOKO-0045	Tumor	RNA, 16S	SC622938, SC745575	Hong Kong	Adenocarcinoma	III	54	Female	East Asian (EAS)	No	Deceased	305.57	NA	Yes	NA
NSLC-HOKO-0070	Tumor	RNA, 16S, WGS	SC622892, SC760377, NSLC-0278-T01	Hong Kong	Adenocarcinoma	I	54	Female	East Asian (EAS)	No	Alive	391.86	NA	Yes	NA
NSLC-HOKO-0056	Normal	RNA, 16S	SC622899, SC745599	Hong Kong	Adenocarcinoma	II	54	Female	East Asian (EAS)	No	Alive	469.86	NA	Yes	NA
NSLC-HOKO-0056	Tumor	RNA, 16S	SC622907, SC759304	Hong Kong	Adenocarcinoma	II	54	Female	East Asian (EAS)	No	Alive	469.86	NA	Yes	NA
NSLC-HOKO-0043	Normal	RNA, 16S, WGS	SC622914, SC745486, NSLC-0271-N01	Hong Kong	Adenocarcinoma	I	54	Female	East Asian (EAS)	No	Alive	525.29	NA	No	NA
NSLC-HOKO-0043	Tumor	RNA, 16S, WGS	SC622922, SC759267, NSLC-0271-T01	Hong Kong	Adenocarcinoma	I	54	Female	East Asian (EAS)	No	Alive	525.29	NA	No	NA
NSLC-HOKO-0034	Tumor	RNA, 16S, WGS	SC622953, SC760336, NSLC-0267-T01	Hong Kong	Adenocarcinoma	II	54	Female	East Asian (EAS)	No	Alive	574.86	NA	No	NA
NSLC-HOKO-0117	Normal	RNA, 16S, WGS	SC622950, SC759275, NSLC-0291-N01	Hong Kong	Adenocarcinoma	III	55	Female	East Asian (EAS)	No	Deceased	85.86	NA	Yes	NA
NSLC-HOKO-0117	Tumor	RNA, 16S, WGS	SC622958, SC760339, NSLC-0291-T01	Hong Kong	Adenocarcinoma	III	55	Female	East Asian (EAS)	No	Deceased	85.86	NA	Yes	NA
NSLC-HOKO-0151	Normal	RNA, 16S, WGS	SC622976, SC759276, NSLC-0297-N01	Hong Kong	Adenocarcinoma	I	55	Female	East Asian (EAS)	No	Alive	232	NA	No	NA
NSLC-HOKO-0151	Tumor	RNA, 16S, WGS	SC622984, SC760340, NSLC-0297-T01	Hong Kong	Adenocarcinoma	I	55	Female	East Asian (EAS)	No	Alive	232	NA	No	NA
NSLC-HOKO-0088	Normal	RNA, 16S	SC622917, SC759347	Hong Kong	Adenocarcinoma	I	55	Female	East Asian (EAS)	No	Alive	328.86	NA	No	NA
NSLC-HOKO-0088	Tumor	RNA, 16S	SC622925, SC760533	Hong Kong	Adenocarcinoma	I	55	Female	East Asian (EAS)	No	Alive	328.86	NA	No	NA
NSLC-HOKO-0082	Normal	RNA, 16S	SC622885, SC745614	Hong Kong	Adenocarcinoma	I	55	Female	East Asian (EAS)	No	Alive	371.43	NA	No	NA
NSLC-HOKO-0082	Tumor	RNA, 16S	SC622893, SC745527	Hong Kong	Adenocarcinoma	I	55	Female	East Asian (EAS)	No	Alive	371.43	NA	No	NA
NSLC-HOKO-0005	Normal	RNA, 16S, WGS	SC622927, SC760365, NSLC-0259-N01	Hong Kong	Adenocarcinoma	II	56	Female	East Asian (EAS)	No	Alive	757.57	NA	Yes	NA
NSLC-HOKO-0005	Tumor	RNA, 16S, WGS	SC622935, SC760368, NSLC-0259-T01	Hong Kong	Adenocarcinoma	II	56	Female	East Asian (EAS)	No	Alive	757.57	NA	Yes	NA
NSLC-HOKO-0025	Normal	RNA, 16S, WGS	SC622881, SC760358, NSLC-0264-N01	Hong Kong	Adenocarcinoma	II	57	Female	East Asian (EAS)	No	Deceased	90	NA	Yes	NA
NSLC-HOKO-0025	Tumor	RNA, 16S, WGS	SC622889, SC760360, NSLC-0264-T01	Hong Kong	Adenocarcinoma	II	57	Female	East Asian (EAS)	No	Deceased	90	NA	Yes	NA
NSLC-HOKO-0119	Normal	RNA, 16S, WGS	SC622966, SC760343, NSLC-0292-N01	Hong Kong	Adenocarcinoma	II	57	Female	East Asian (EAS)	No	Alive	202.86	NA	No	NA
NSLC-HOKO-0119	Tumor	RNA, 16S, WGS	SC622974, SC760349, NSLC-0292-T01	Hong Kong	Adenocarcinoma	II	57	Female	East Asian (EAS)	No	Alive	202.86	NA	No	NA
NSLC-HOKO-0115	Normal	RNA, 16S, WGS	SC622934, SC760373, NSLC-0290-N01	Hong Kong	Adenocarcinoma	I	57	Female	East Asian (EAS)	No	Alive	243.86	NA	Yes	NA
NSLC-HOKO-0115	Tumor	RNA, 16S, WGS	SC622942, SC760378, NSLC-0290-T01	Hong Kong	Adenocarcinoma	I	57	Female	East Asian (EAS)	No	Alive	243.86	NA	Yes	NA
NSLC-HOKO-0041	Tumor	RNA, 16S, WGS	SC622906, SC759264, NSLC-0270-T01	Hong Kong	Adenocarcinoma	I	57	Female	East Asian (EAS)	No	Alive	440.57	NA	Yes	NA
NSLC-HOKO-0104	Normal	RNA, 16S, WGS	SC623216, SC760530, NSLC-0353-N01	Hong Kong	Adenocarcinoma	II	58	Female	East Asian (EAS)	No	Deceased	180.29	NA	Yes	NA
NSLC-HOKO-0104	Tumor	RNA, 16S, WGS	SC623224, SC759330, NSLC-0353-T01	Hong Kong	Adenocarcinoma	II	58	Female	East Asian (EAS)	No	Deceased	180.29	NA	Yes	NA
NSLC-HOKO-0022	Normal	RNA, 16S	SC623106, SC745546	Hong Kong	Adenocarcinoma	II	58	Female	East Asian (EAS)	No	Deceased	210.14	NA	Yes	NA
NSLC-HOKO-0022	Tumor	RNA, 16S	SC623114, SC745554	Hong Kong	Adenocarcinoma	II	58	Female	East Asian (EAS)	No	Deceased	210.14	NA	Yes	NA
NSLC-HOKO-0118	Normal	RNA, 16S, WGS	SC623170, SC759319, NSLC-0362-N01	Hong Kong	Adenocarcinoma	II	58	Female	East Asian (EAS)	No	Alive	221.29	NA	No	NA
NSLC-HOKO-0118	Tumor	RNA, 16S, WGS	SC623178, SC760449, NSLC-0362-T01	Hong Kong	Adenocarcinoma	II	58	Female	East Asian (EAS)	No	Alive	221.29	NA	No	NA
NSLC-HOKO-0019	Normal	RNA, 16S, WGS	SC623153, SC760469, NSLC-0316-N01	Hong Kong	Adenosquamous carcinoma	I	58	Female	East Asian (EAS)	No	Deceased	324.86	NA	Yes	NA
NSLC-HOKO-0019	Tumor	RNA, 16S, WGS	SC623161, SC760477, NSLC-0316-T01	Hong Kong	Adenosquamous carcinoma	I	58	Female	East Asian (EAS)	No	Deceased	324.86	NA	Yes	NA
NSLC-HOKO-0017	Normal	RNA, 16S, WGS	SC623137, SC759350, NSLC-0315-N01	Hong Kong	Adenocarcinoma	I	58	Female	East Asian (EAS)	No	Deceased	331	NA	Yes	NA
NSLC-HOKO-0017	Tumor	RNA, 16S, WGS	SC623145, SC760464, NSLC-0315-T01	Hong Kong	Adenocarcinoma	I	58	Female	East Asian (EAS)	No	Deceased	331	NA	Yes	NA
NSLC-HOKO-0051	Normal	RNA, 16S, WGS	SC623077, SC759343, NSLC-0332-N01	Hong Kong	Adenocarcinoma	III	59	Female	East Asian (EAS)	No	Deceased	202.86	NA	Yes	NA
NSLC-HOKO-0051	Tumor	RNA, 16S, WGS	SC623085, SC760502, NSLC-0332-T01	Hong Kong	Adenocarcinoma	III	59	Female	East Asian (EAS)	No	Deceased	202.86	NA	Yes	NA
NSLC-HOKO-0111	Normal	RNA, 16S, WGS	SC623201, SC760465, NSLC-0358-N01	Hong Kong	Adenocarcinoma	I	59	Female	East Asian (EAS)	No	Alive	250	Yes	Yes	NA
NSLC-HOKO-0111	Tumor	RNA, 16S, WGS	SC623209, SC760470, NSLC-0358-T01	Hong Kong	Adenocarcinoma	I	59	Female	East Asian (EAS)	No	Alive	250	Yes	Yes	NA
NSLC-HOKO-0097	Normal	RNA, 16S, WGS	SC623247, SC760392, NSLC-0349-N01	Hong Kong	Adenocarcinoma	I	59	Female	East Asian (EAS)	No	Alive	302	NA	Yes	NA
NSLC-HOKO-0097	Tumor	RNA, 16S, WGS	SC623255, SC760395, NSLC-0349-T01	Hong Kong	Adenocarcinoma	I	59	Female	East Asian (EAS)	No	Alive	302	NA	Yes	NA
NSLC-HOKO-0062	Normal	RNA, 16S, WGS	SC623157, SC759337, NSLC-0337-N01	Hong Kong	Adenocarcinoma	I	59	Female	East Asian (EAS)	No	Alive	442.57	NA	No	NA
NSLC-HOKO-0062	Tumor	RNA, 16S, WGS	SC623165, SC760510, NSLC-0337-T01	Hong Kong	Adenocarcinoma	I	59	Female	East Asian (EAS)	No	Alive	442.57	NA	No	NA
NSLC-HOKO-0031	Normal	RNA, 16S, WGS	SC623075, SC760518, NSLC-0320-N01	Hong Kong	Adenocarcinoma	III	59	Female	East Asian (EAS)	No	Alive	585	NA	No	NA
NSLC-HOKO-0031	Tumor	RNA, 16S, WGS	SC623083, SC760508, NSLC-0320-T01	Hong Kong	Adenocarcinoma	III	59	Female	East Asian (EAS)	No	Alive	585	NA	No	NA
NSLC-HOKO-0027	Normal	RNA, 16S, WGS	SC623154, SC759352, NSLC-0319-N01	Hong Kong	Adenocarcinoma	I	59	Female	East Asian (EAS)	No	Alive	603.14	NA	No	NA
NSLC-HOKO-0027	Tumor	RNA, 16S, WGS	SC623162, SC760515, NSLC-0319-T01	Hong Kong	Adenocarcinoma	I	59	Female	East Asian (EAS)	No	Alive	603.14	NA	No	NA
NSLC-HOKO-0153	Normal	RNA, 16S, WGS	SC623237, SC760443, NSLC-0380-N01	Hong Kong	Adenocarcinoma	III	60	Female	East Asian (EAS)	No	Deceased	18	NA	Yes	NA
NSLC-HOKO-0153	Tumor	RNA, 16S, WGS	SC623245, SC760447, NSLC-0380-T01	Hong Kong	Adenocarcinoma	III	60	Female	East Asian (EAS)	No	Deceased	18	NA	Yes	NA
NSLC-HOKO-0042	Tumor	RNA, 16S, WGS	SC623084, SC760532, NSLC-0326-T01	Hong Kong	Adenocarcinoma	III	60	Female	East Asian (EAS)	No	Deceased	210.43	Yes	Yes	NA
NSLC-HOKO-0049	Normal	RNA, 16S, WGS	SC623140, SC759351, NSLC-0330-N01	Hong Kong	Adenocarcinoma	II	60	Female	East Asian (EAS)	No	Alive	478.57	NA	No	NA
NSLC-HOKO-0049	Tumor	RNA, 16S, WGS	SC623148, SC759353, NSLC-0330-T01	Hong Kong	Adenocarcinoma	II	60	Female	East Asian (EAS)	No	Alive	478.57	NA	No	NA
NSLC-HOKO-0039	Normal	RNA, 16S, WGS	SC623139, SC760519, NSLC-0324-N01	Hong Kong	Adenocarcinoma	I	60	Female	East Asian (EAS)	No	Alive	559.29	NA	No	NA
NSLC-HOKO-0039	Tumor	RNA, 16S, WGS	SC623147, SC760485, NSLC-0324-T01	Hong Kong	Adenocarcinoma	I	60	Female	East Asian (EAS)	No	Alive	559.29	NA	No	NA
NSLC-HOKO-0035	Normal	RNA, 16S, WGS	SC623107, SC760501, NSLC-0322-N01	Hong Kong	Adenocarcinoma	III	60	Female	East Asian (EAS)	No	Alive	568.29	NA	Yes	NA
NSLC-HOKO-0035	Tumor	RNA, 16S, WGS	SC623115, SC760504, NSLC-0322-T01	Hong Kong	Adenocarcinoma	III	60	Female	East Asian (EAS)	No	Alive	568.29	NA	Yes	NA
NSLC-HOKO-0105	Normal	RNA, 16S, WGS	SC623232, SC759309, NSLC-0354-N01	Hong Kong	Adenocarcinoma	I	61	Female	East Asian (EAS)	No	Deceased	132.71	NA	Yes	NA
NSLC-HOKO-0105	Tumor	RNA, 16S, WGS	SC623240, SC760428, NSLC-0354-T01	Hong Kong	Adenocarcinoma	I	61	Female	East Asian (EAS)	No	Deceased	132.71	NA	Yes	NA
NSLC-HOKO-0127	Normal	RNA, 16S, WGS	SC623187, SC759328, NSLC-0369-N01	Hong Kong	Adenocarcinoma	I	61	Female	East Asian (EAS)	No	Alive	186.43	NA	Yes	NA
NSLC-HOKO-0127	Tumor	RNA, 16S, WGS	SC623195, SC760456, NSLC-0369-T01	Hong Kong	Adenocarcinoma	I	61	Female	East Asian (EAS)	No	Alive	186.43	NA	Yes	NA
NSLC-HOKO-0155	Normal	RNA, 16S, WGS	SC623253, SC759324, NSLC-0381-N01	Hong Kong	Adenocarcinoma	I	61	Female	East Asian (EAS)	No	Alive	225.86	NA	No	NA
NSLC-HOKO-0155	Tumor	RNA, 16S, WGS	SC623261, SC760528, NSLC-0381-T01	Hong Kong	Adenocarcinoma	I	61	Female	East Asian (EAS)	No	Alive	225.86	NA	No	NA
NSLC-HOKO-0046	Normal	RNA, 16S, WGS	SC623108, SC745799, NSLC-0328-N01	Hong Kong	Adenocarcinoma	II	61	Female	East Asian (EAS)	No	Deceased	491.43	NA	Yes	NA
NSLC-HOKO-0046	Tumor	RNA, 16S, WGS	SC623116, SC760492, NSLC-0328-T01	Hong Kong	Adenocarcinoma	II	61	Female	East Asian (EAS)	No	Deceased	491.43	NA	Yes	NA
NSLC-HOKO-0047	Normal	RNA, 16S, WGS	SC623124, SC759335, NSLC-0329-N01	Hong Kong	Adenocarcinoma	II	61	Female	East Asian (EAS)	No	Alive	499.86	NA	Yes	NA
NSLC-HOKO-0047	Tumor	RNA, 16S, WGS	SC623132, SC760486, NSLC-0329-T01	Hong Kong	Adenocarcinoma	II	61	Female	East Asian (EAS)	No	Alive	499.86	NA	Yes	NA
NSLC-HOKO-0125	Normal	RNA, 16S, WGS	SC623250, SC760435, NSLC-0367-N01	Hong Kong	Adenocarcinoma	II	62	Female	East Asian (EAS)	No	Deceased	83.43	NA	Yes	NA
NSLC-HOKO-0125	Tumor	RNA, 16S, WGS	SC623258, SC760441, NSLC-0367-T01	Hong Kong	Adenocarcinoma	II	62	Female	East Asian (EAS)	No	Deceased	83.43	NA	Yes	NA
NSLC-HOKO-0069	Normal	RNA, 16S, WGS	SC623110, SC759339, NSLC-0340-N01	Hong Kong	Adenocarcinoma	I	62	Female	East Asian (EAS)	No	Deceased	105	NA	Yes	NA
NSLC-HOKO-0069	Tumor	RNA, 16S, WGS	SC623118, SC760417, NSLC-0340-T01	Hong Kong	Adenocarcinoma	I	62	Female	East Asian (EAS)	No	Deceased	105	NA	Yes	NA
NSLC-HOKO-0055	Normal	RNA, 16S, WGS	SC623109, SC759340, NSLC-0334-N01	Hong Kong	Adenocarcinoma	I	62	Female	East Asian (EAS)	No	Deceased	156.14	NA	Yes	NA
NSLC-HOKO-0055	Tumor	RNA, 16S, WGS	SC623117, SC759344, NSLC-0334-T01	Hong Kong	Adenocarcinoma	I	62	Female	East Asian (EAS)	No	Deceased	156.14	NA	Yes	NA
NSLC-HOKO-0040	Normal	RNA, 16S, WGS	SC623155, SC760491, NSLC-0325-N01	Hong Kong	Adenocarcinoma	I	62	Female	East Asian (EAS)	No	Alive	558	NA	No	NA
NSLC-HOKO-0040	Tumor	RNA, 16S, WGS	SC623163, SC760498, NSLC-0325-T01	Hong Kong	Adenocarcinoma	I	62	Female	East Asian (EAS)	No	Alive	558	NA	No	NA
NSLC-HOKO-0140	Normal	RNA, 16S	SC623220, SC745533	Hong Kong	Adenocarcinoma	II	62	Female	East Asian (EAS)	No	Alive	607.57	NA	No	NA
NSLC-HOKO-0140	Tumor	RNA, 16S	SC623236, SC745604	Hong Kong	Adenocarcinoma	II	62	Female	East Asian (EAS)	No	Alive	607.57	NA	No	NA
NSLC-HOKO-0138	Normal	RNA, 16S, WGS	SC623188, SC760453, NSLC-0375-N01	Hong Kong	Adenocarcinoma	III	62	Female	East Asian (EAS)	No	Alive	619.71	NA	Yes	NA
NSLC-HOKO-0138	Tumor	RNA, 16S, WGS	SC623196, SC760457, NSLC-0375-T01	Hong Kong	Adenocarcinoma	III	62	Female	East Asian (EAS)	No	Alive	619.71	NA	Yes	NA
NSLC-HOKO-0068	Normal	RNA, 16S, WGS	SC623094, SC759360, NSLC-0339-N01	Hong Kong	Adenocarcinoma	III	63	Female	East Asian (EAS)	No	Deceased	107.14	NA	Yes	NA
NSLC-HOKO-0068	Tumor	RNA, 16S, WGS	SC623102, SC760487, NSLC-0339-T01	Hong Kong	Adenocarcinoma	III	63	Female	East Asian (EAS)	No	Deceased	107.14	NA	Yes	NA
NSLC-HOKO-0060	Normal	RNA, 16S, WGS	SC623141, SC759359, NSLC-0336-N01	Hong Kong	Adenocarcinoma	II	63	Female	East Asian (EAS)	No	Deceased	140.43	NA	Yes	NA
NSLC-HOKO-0060	Tumor	RNA, 16S, WGS	SC623149, SC760481, NSLC-0336-T01	Hong Kong	Adenocarcinoma	II	63	Female	East Asian (EAS)	No	Deceased	140.43	NA	Yes	NA
NSLC-HOKO-0021	Normal	RNA	SC623090	Hong Kong	Adenocarcinoma	III	63	Female	East Asian (EAS)	No	Deceased	162.86	NA	Yes	NA
NSLC-HOKO-0021	Tumor	RNA, 16S	SC623098, SC745570	Hong Kong	Adenocarcinoma	III	63	Female	East Asian (EAS)	No	Deceased	162.86	NA	Yes	NA
NSLC-HOKO-0050	Normal	RNA, 16S, WGS	SC623156, SC759355, NSLC-0331-N01	Hong Kong	Adenocarcinoma	II	63	Female	East Asian (EAS)	No	Deceased	185.14	NA	Yes	NA
NSLC-HOKO-0050	Tumor	RNA, 16S, WGS	SC623164, SC760520, NSLC-0331-T01	Hong Kong	Adenocarcinoma	II	63	Female	East Asian (EAS)	No	Deceased	185.14	NA	Yes	NA
NSLC-HOKO-0113	Normal	RNA, 16S, WGS	SC623233, SC760426, NSLC-0360-N01	Hong Kong	Adenocarcinoma	I	63	Female	East Asian (EAS)	No	Alive	248	NA	Yes	NA
NSLC-HOKO-0113	Tumor	RNA, 16S, WGS	SC623241, SC760429, NSLC-0360-T01	Hong Kong	Adenocarcinoma	I	63	Female	East Asian (EAS)	No	Alive	248	NA	Yes	NA
NSLC-HOKO-0143	Tumor	RNA, 16S	SC623173, SC745572	Hong Kong	Adenocarcinoma	II	63	Female	East Asian (EAS)	No	Deceased	313	NA	Yes	NA
NSLC-HOKO-0143	Normal	RNA, 16S	SC623252, SC745588	Hong Kong	Adenocarcinoma	II	63	Female	East Asian (EAS)	No	Deceased	313	NA	Yes	NA
NSLC-HOKO-0145	Normal	RNA, 16S, WGS	SC623205, SC759307, NSLC-0378-N01	Hong Kong	Adenocarcinoma	I	63	Female	East Asian (EAS)	Yes	Deceased	314	NA	Yes	NA
NSLC-HOKO-0145	Tumor	RNA, 16S, WGS	SC623213, SC759925, NSLC-0378-T01	Hong Kong	Adenocarcinoma	I	63	Female	East Asian (EAS)	Yes	Deceased	314	NA	Yes	NA
NSLC-HOKO-0083	Normal	RNA, 16S, WGS	SC623158, SC760409, NSLC-0343-N01	Hong Kong	Adenocarcinoma	I	63	Female	East Asian (EAS)	No	Alive	377	NA	Yes	NA
NSLC-HOKO-0083	Tumor	RNA, 16S, WGS	SC623166, SC760405, NSLC-0343-T01	Hong Kong	Adenocarcinoma	I	63	Female	East Asian (EAS)	No	Alive	377	NA	Yes	NA
NSLC-HOKO-0122	Normal	RNA, 16S, WGS	SC623218, SC760422, NSLC-0365-N01	Hong Kong	Adenocarcinoma	I	63	Female	East Asian (EAS)	No	Alive	404.86	NA	No	NA
NSLC-HOKO-0122	Tumor	RNA, 16S, WGS	SC623226, SC760460, NSLC-0365-T01	Hong Kong	Adenocarcinoma	I	63	Female	East Asian (EAS)	No	Alive	404.86	NA	No	NA
NSLC-HOKO-0064	Normal	RNA, 16S, WGS	SC623078, SC759356, NSLC-0338-N01	Hong Kong	Adenocarcinoma	I	63	Female	East Asian (EAS)	No	Alive	443.57	NA	No	NA
NSLC-HOKO-0064	Tumor	RNA, 16S, WGS	SC623086, SC760521, NSLC-0338-T01	Hong Kong	Adenocarcinoma	I	63	Female	East Asian (EAS)	No	Alive	443.57	NA	No	NA
NSLC-HOKO-0144	Normal	RNA, 16S, WGS	SC623189, SC760423, NSLC-0377-N01	Hong Kong	Adenocarcinoma	I	63	Female	East Asian (EAS)	Yes	Alive	604.29	Yes	No	NA
NSLC-HOKO-0144	Tumor	RNA, 16S, WGS	SC623197, SC760462, NSLC-0377-T01	Hong Kong	Adenocarcinoma	I	63	Female	East Asian (EAS)	Yes	Alive	604.29	Yes	No	NA
NSLC-HOKO-0132	Normal	RNA, 16S, WGS	SC623251, SC760436, NSLC-0373-N01	Hong Kong	Adenocarcinoma	I	63	Female	East Asian (EAS)	No	Alive	630.86	NA	No	NA
NSLC-HOKO-0132	Tumor	RNA, 16S, WGS	SC623259, SC760442, NSLC-0373-T01	Hong Kong	Adenocarcinoma	I	63	Female	East Asian (EAS)	No	Alive	630.86	NA	No	NA
NSLC-HOKO-0001	Normal	RNA, 16S, WGS	SC623152, SC760468, NSLC-0310-N01	Hong Kong	Adenocarcinoma	I	63	Female	East Asian (EAS)	No	Deceased	711.43	NA	Yes	NA
NSLC-HOKO-0001	Tumor	RNA, 16S, WGS	SC623160, SC760476, NSLC-0310-T01	Hong Kong	Adenocarcinoma	I	63	Female	East Asian (EAS)	No	Deceased	711.43	NA	Yes	NA
NSLC-HOKO-0121	Normal	RNA, 16S, WGS	SC623202, SC760466, NSLC-0364-N01	Hong Kong	Adenocarcinoma	II	63	Female	East Asian (EAS)	No	Alive	747.43	NA	No	NA
NSLC-HOKO-0121	Tumor	RNA, 16S, WGS	SC623210, SC760471, NSLC-0364-T01	Hong Kong	Adenocarcinoma	II	63	Female	East Asian (EAS)	No	Alive	747.43	NA	No	NA
NSLC-HOKO-0152	Normal	RNA, 16S, WGS	SC623221, SC759313, NSLC-0379-N01	Hong Kong	Adenocarcinoma	I	64	Female	East Asian (EAS)	No	Alive	227.57	NA	No	NA
NSLC-HOKO-0152	Tumor	RNA, 16S, WGS	SC623229, SC760437, NSLC-0379-T01	Hong Kong	Adenocarcinoma	I	64	Female	East Asian (EAS)	No	Alive	227.57	NA	No	NA
NSLC-HOKO-0093	Normal	RNA, 16S, WGS	SC623215, SC760401, NSLC-0347-N01	Hong Kong	Adenocarcinoma	I	64	Female	East Asian (EAS)	No	Alive	328.29	NA	No	NA
NSLC-HOKO-0093	Tumor	RNA, 16S, WGS	SC623223, SC759293, NSLC-0347-T01	Hong Kong	Adenocarcinoma	I	64	Female	East Asian (EAS)	No	Alive	328.29	NA	No	NA
NSLC-HOKO-0057	Normal	RNA, 16S, WGS	SC623125, SC745761, NSLC-0335-N01	Hong Kong	Adenocarcinoma	I	64	Female	East Asian (EAS)	No	Alive	462.57	NA	Yes	NA
NSLC-HOKO-0057	Tumor	RNA, 16S, WGS	SC623133, SC760505, NSLC-0335-T01	Hong Kong	Adenocarcinoma	I	64	Female	East Asian (EAS)	No	Alive	462.57	NA	Yes	NA
NSLC-HOKO-0109	Normal	RNA, 16S, WGS	SC623185, SC759326, NSLC-0357-N01	Hong Kong	Squamous cell carcinoma	II	65	Female	East Asian (EAS)	No	Alive	257.57	NA	Yes	NA
NSLC-HOKO-0109	Tumor	RNA, 16S, WGS	SC623193, SC760454, NSLC-0357-T01	Hong Kong	Squamous cell carcinoma	II	65	Female	East Asian (EAS)	No	Alive	257.57	NA	Yes	NA
NSLC-HOKO-0044	Normal	RNA, 16S, WGS	SC623092, SC760516, NSLC-0327-N01	Hong Kong	Adenocarcinoma	I	65	Female	East Asian (EAS)	No	Alive	512.86	NA	No	NA
NSLC-HOKO-0044	Tumor	RNA, 16S, WGS	SC623100, SC760524, NSLC-0327-T01	Hong Kong	Adenocarcinoma	I	65	Female	East Asian (EAS)	No	Alive	512.86	NA	No	NA
NSLC-HOKO-0135	Normal	RNA, 16S, WGS	SC623172, SC759320, NSLC-0374-N01	Hong Kong	Adenocarcinoma	II	65	Female	East Asian (EAS)	Yes	Alive	627.14	NA	Yes	NA
NSLC-HOKO-0135	Tumor	RNA, 16S, WGS	SC623180, SC760451, NSLC-0374-T01	Hong Kong	Adenocarcinoma	II	65	Female	East Asian (EAS)	Yes	Alive	627.14	NA	Yes	NA
NSLC-HOKO-0089	Normal	RNA, 16S, WGS	SC623183, SC759291, NSLC-0345-N01	Hong Kong	Adenocarcinoma	I	67	Female	East Asian (EAS)	No	Deceased	267.14	Yes	No	NA
NSLC-HOKO-0089	Tumor	RNA, 16S, WGS	SC623191, SC760393, NSLC-0345-T01	Hong Kong	Adenocarcinoma	I	67	Female	East Asian (EAS)	No	Deceased	267.14	Yes	No	NA
NSLC-HOKO-0054	Normal	RNA, 16S, WGS	SC623093, SC759349, NSLC-0333-N01	Hong Kong	Adenocarcinoma	I	67	Female	East Asian (EAS)	No	Alive	475.86	NA	Yes	NA
NSLC-HOKO-0054	Tumor	RNA, 16S, WGS	SC623101, SC760493, NSLC-0333-T01	Hong Kong	Adenocarcinoma	I	67	Female	East Asian (EAS)	No	Alive	475.86	NA	Yes	NA
NSLC-HOKO-0126	Normal	RNA, 16S, WGS	SC623171, SC760446, NSLC-0368-N01	Hong Kong	Adenocarcinoma	I	67	Female	East Asian (EAS)	No	Alive	734.57	NA	No	NA
NSLC-HOKO-0126	Tumor	RNA, 16S, WGS	SC623179, SC760450, NSLC-0368-T01	Hong Kong	Adenocarcinoma	I	67	Female	East Asian (EAS)	No	Alive	734.57	NA	No	NA
NSLC-HOKO-0094	Normal	RNA, 16S, WGS	SC623231, SC759298, NSLC-0348-N01	Hong Kong	Adenocarcinoma	I	68	Female	East Asian (EAS)	No	Alive	34.86	NA	No	NA
NSLC-HOKO-0094	Tumor	RNA, 16S, WGS	SC623239, SC760391, NSLC-0348-T01	Hong Kong	Adenocarcinoma	I	68	Female	East Asian (EAS)	No	Alive	34.86	NA	No	NA
NSLC-HOKO-0091	Normal	RNA, 16S, WGS	SC623199, SC759285, NSLC-0346-N01	Hong Kong	Adenocarcinoma	I	68	Female	East Asian (EAS)	No	Deceased	211	NA	Yes	NA
NSLC-HOKO-0091	Tumor	RNA, 16S, WGS	SC623207, SC760385, NSLC-0346-T01	Hong Kong	Adenocarcinoma	I	68	Female	East Asian (EAS)	No	Deceased	211	NA	Yes	NA
NSLC-HOKO-0071	Normal	RNA, 16S, WGS	SC623126, SC745559, NSLC-0341-N01	Hong Kong	Adenocarcinoma	II	68	Female	East Asian (EAS)	No	Deceased	226.57	NA	Yes	NA
NSLC-HOKO-0071	Tumor	RNA, 16S, WGS	SC623134, SC760386, NSLC-0341-T01	Hong Kong	Adenocarcinoma	II	68	Female	East Asian (EAS)	No	Deceased	226.57	NA	Yes	NA
NSLC-HOKO-0112	Normal	RNA, 16S, WGS	SC623217, SC745621, NSLC-0359-N01	Hong Kong	Adenocarcinoma	I	68	Female	East Asian (EAS)	No	Alive	239	NA	No	NA
NSLC-HOKO-0112	Tumor	RNA, 16S, WGS	SC623225, SC760459, NSLC-0359-T01	Hong Kong	Adenocarcinoma	I	68	Female	East Asian (EAS)	No	Alive	239	NA	No	NA
NSLC-HOKO-0107	Normal	RNA, 16S, WGS	SC623169, SC759318, NSLC-0356-N01	Hong Kong	Adenocarcinoma	I	68	Female	East Asian (EAS)	No	Alive	262.14	NA	Yes	NA
NSLC-HOKO-0107	Tumor	RNA, 16S, WGS	SC623177, SC760448, NSLC-0356-T01	Hong Kong	Adenocarcinoma	I	68	Female	East Asian (EAS)	No	Alive	262.14	NA	Yes	NA
NSLC-HOKO-0033	Normal	RNA, 16S, WGS	SC623091, SC759358, NSLC-0321-N01	Hong Kong	Adenocarcinoma	I	68	Female	East Asian (EAS)	No	Alive	553.86	NA	No	NA
NSLC-HOKO-0033	Tumor	RNA, 16S, WGS	SC623099, SC760497, NSLC-0321-T01	Hong Kong	Adenocarcinoma	I	68	Female	East Asian (EAS)	No	Alive	553.86	NA	No	NA
NSLC-HOKO-0139	Normal	RNA, 16S, WGS	SC623204, SC759332, NSLC-0376-N01	Hong Kong	Adenocarcinoma	I	68	Female	East Asian (EAS)	No	Alive	619.57	NA	No	NA
NSLC-HOKO-0139	Tumor	RNA, 16S, WGS	SC623212, SC760473, NSLC-0376-T01	Hong Kong	Adenocarcinoma	I	68	Female	East Asian (EAS)	No	Alive	619.57	NA	No	NA
NSLC-HOKO-0084	Normal	RNA, 16S, WGS	SC623167, SC759295, NSLC-0344-N01	Hong Kong	Adenocarcinoma	I	69	Female	East Asian (EAS)	No	Alive	351	NA	No	NA
NSLC-HOKO-0084	Tumor	RNA, 16S, WGS	SC623175, SC760389, NSLC-0344-T01	Hong Kong	Adenocarcinoma	I	69	Female	East Asian (EAS)	No	Alive	351	NA	No	NA
NSLC-HOKO-0012	Normal	RNA, 16S, WGS	SC623121, SC759345, NSLC-0314-N01	Hong Kong	Adenocarcinoma	II	69	Female	East Asian (EAS)	No	Alive	734.86	NA	Yes	NA
NSLC-HOKO-0012	Tumor	RNA, 16S, WGS	SC623129, SC760503, NSLC-0314-T01	Hong Kong	Adenocarcinoma	II	69	Female	East Asian (EAS)	No	Alive	734.86	NA	Yes	NA
NSLC-HOKO-0100	Normal	RNA, 16S, WGS	SC623168, SC760467, NSLC-0350-N01	Hong Kong	Adenocarcinoma	I	70	Female	East Asian (EAS)	No	Deceased	237.71	NA	Yes	NA
NSLC-HOKO-0100	Tumor	RNA, 16S, WGS	SC623176, SC760474, NSLC-0350-T01	Hong Kong	Adenocarcinoma	I	70	Female	East Asian (EAS)	No	Deceased	237.71	NA	Yes	NA
NSLC-HOKO-0114	Normal	RNA, 16S, WGS	SC623249, SC760434, NSLC-0361-N01	Hong Kong	Adenocarcinoma	I	70	Female	East Asian (EAS)	No	Alive	245.43	NA	No	NA
NSLC-HOKO-0114	Tumor	RNA, 16S, WGS	SC623257, SC759316, NSLC-0361-T01	Hong Kong	Adenocarcinoma	I	70	Female	East Asian (EAS)	No	Alive	245.43	NA	No	NA
NSLC-HOKO-0009	Normal	RNA, 16S, WGS	SC623105, SC745740, NSLC-0313-N01	Hong Kong	Adenocarcinoma	I	70	Female	East Asian (EAS)	No	Deceased	528.14	NA	Yes	NA
NSLC-HOKO-0009	Tumor	RNA, 16S, WGS	SC623113, SC760495, NSLC-0313-T01	Hong Kong	Adenocarcinoma	I	70	Female	East Asian (EAS)	No	Deceased	528.14	NA	Yes	NA
NSLC-HOKO-0123	Normal	RNA, 16S, WGS	SC623234, SC759310, NSLC-0366-N01	Hong Kong	Adenocarcinoma	III	71	Female	East Asian (EAS)	No	Deceased	99.57	NA	Yes	NA
NSLC-HOKO-0123	Tumor	RNA, 16S, WGS	SC623242, SC760430, NSLC-0366-T01	Hong Kong	Adenocarcinoma	III	71	Female	East Asian (EAS)	No	Deceased	99.57	NA	Yes	NA
NSLC-HOKO-0106	Normal	RNA, 16S, WGS	SC623248, SC759315, NSLC-0355-N01	Hong Kong	Adenocarcinoma	III	71	Female	East Asian (EAS)	No	Alive	278.71	NA	Yes	NA
NSLC-HOKO-0106	Tumor	RNA, 16S, WGS	SC623256, SC760440, NSLC-0355-T01	Hong Kong	Adenocarcinoma	III	71	Female	East Asian (EAS)	No	Alive	278.71	NA	Yes	NA
NSLC-HOKO-0103	Normal	RNA, 16S, WGS	SC623200, SC759323, NSLC-0352-N01	Hong Kong	Adenocarcinoma	I	71	Female	East Asian (EAS)	No	Alive	286.43	NA	Yes	NA
NSLC-HOKO-0103	Tumor	RNA, 16S, WGS	SC623208, SC760452, NSLC-0352-T01	Hong Kong	Adenocarcinoma	I	71	Female	East Asian (EAS)	No	Alive	286.43	NA	Yes	NA
NSLC-HOKO-0101	Normal	RNA, 16S, WGS	SC623184, SC759302, NSLC-0351-N01	Hong Kong	Adenocarcinoma	I	71	Female	East Asian (EAS)	No	Alive	287.29	NA	No	NA
NSLC-HOKO-0101	Tumor	RNA, 16S, WGS	SC623192, SC760421, NSLC-0351-T01	Hong Kong	Adenocarcinoma	I	71	Female	East Asian (EAS)	No	Alive	287.29	NA	No	NA
NSLC-HOKO-0130	Normal	RNA, 16S, WGS	SC623219, SC759306, NSLC-0371-N01	Hong Kong	Adenocarcinoma	I	71	Female	East Asian (EAS)	No	Alive	643.71	NA	No	NA
NSLC-HOKO-0130	Tumor	RNA, 16S, WGS	SC623227, SC760461, NSLC-0371-T01	Hong Kong	Adenocarcinoma	I	71	Female	East Asian (EAS)	No	Alive	643.71	NA	No	NA
NSLC-HOKO-0026	Normal	RNA, 16S, WGS	SC623138, SC759357, NSLC-0318-N01	Hong Kong	Adenocarcinoma	III	72	Female	East Asian (EAS)	No	Deceased	68.71	NA	Yes	NA
NSLC-HOKO-0026	Tumor	RNA, 16S, WGS	SC623146, SC760479, NSLC-0318-T01	Hong Kong	Adenocarcinoma	III	72	Female	East Asian (EAS)	No	Deceased	68.71	NA	Yes	NA
NSLC-HOKO-0075	Normal	RNA, 16S, WGS	SC623142, SC745551, NSLC-0342-N01	Hong Kong	Adenocarcinoma	I	72	Female	East Asian (EAS)	No	Deceased	160.14	NA	Yes	NA
NSLC-HOKO-0075	Tumor	RNA, 16S, WGS	SC623150, SC759284, NSLC-0342-T01	Hong Kong	Adenocarcinoma	I	72	Female	East Asian (EAS)	No	Deceased	160.14	NA	Yes	NA
NSLC-HOKO-0120	Normal	RNA, 16S, WGS	SC623186, SC759327, NSLC-0363-N01	Hong Kong	Adenocarcinoma	I	72	Female	East Asian (EAS)	No	Alive	233.86	NA	Yes	NA
NSLC-HOKO-0120	Tumor	RNA, 16S, WGS	SC623194, SC760455, NSLC-0363-T01	Hong Kong	Adenocarcinoma	I	72	Female	East Asian (EAS)	No	Alive	233.86	NA	Yes	NA
NSLC-HOKO-0023	Normal	RNA, 16S, WGS	SC623122, SC760512, NSLC-0317-N01	Hong Kong	Adenocarcinoma	I	72	Female	East Asian (EAS)	No	Deceased	333.43	NA	Yes	NA
NSLC-HOKO-0023	Tumor	RNA, 16S, WGS	SC623130, SC760514, NSLC-0317-T01	Hong Kong	Adenocarcinoma	I	72	Female	East Asian (EAS)	No	Deceased	333.43	NA	Yes	NA
NSLC-HOKO-0006	Normal	RNA, 16S	SC623073, SC760458	Hong Kong	Adenocarcinoma	II	72	Female	East Asian (EAS)	No	Deceased	442.71	NA	Yes	NA
NSLC-HOKO-0006	Tumor	RNA, 16S	SC623081, SC760478	Hong Kong	Adenocarcinoma	II	72	Female	East Asian (EAS)	No	Deceased	442.71	NA	Yes	NA
NSLC-HOKO-0131	Normal	RNA, 16S, WGS	SC623235, SC760427, NSLC-0372-N01	Hong Kong	Adenocarcinoma	II	72	Female	East Asian (EAS)	No	Deceased	481.71	NA	Yes	NA
NSLC-HOKO-0131	Tumor	RNA, 16S, WGS	SC623243, SC760431, NSLC-0372-T01	Hong Kong	Adenocarcinoma	II	72	Female	East Asian (EAS)	No	Deceased	481.71	NA	Yes	NA
NSLC-HOKO-0129	Normal	RNA, 16S, WGS	SC623203, SC759331, NSLC-0370-N01	Hong Kong	Adenocarcinoma	I	72	Female	East Asian (EAS)	No	Alive	625.29	NA	No	NA
NSLC-HOKO-0129	Tumor	RNA, 16S, WGS	SC623211, SC760472, NSLC-0370-T01	Hong Kong	Adenocarcinoma	I	72	Female	East Asian (EAS)	No	Alive	625.29	NA	No	NA
NSLC-HOKO-0078	Normal	RNA, 16S, WGS	SC622932, SC760333, NSLC-0281-N01	Hong Kong	Adenocarcinoma	II	73	Female	East Asian (EAS)	No	Deceased	379.57	NA	Yes	NA
NSLC-HOKO-0078	Tumor	RNA, 16S, WGS	SC622940, SC760353, NSLC-0281-T01	Hong Kong	Adenocarcinoma	II	73	Female	East Asian (EAS)	No	Deceased	379.57	NA	Yes	NA
NSLC-HOKO-0036	Normal	RNA, 16S, WGS	SC623123, SC760490, NSLC-0323-N01	Hong Kong	Adenocarcinoma	I	73	Female	East Asian (EAS)	No	Alive	565.86	NA	Yes	NA
NSLC-HOKO-0036	Tumor	RNA, 16S, WGS	SC623131, SC760509, NSLC-0323-T01	Hong Kong	Adenocarcinoma	I	73	Female	East Asian (EAS)	No	Alive	565.86	NA	Yes	NA
NSLC-HOKO-0020	Normal	RNA	SC623074	Hong Kong	Adenocarcinoma	I	73	Female	East Asian (EAS)	No	Alive	702.86	NA	No	NA
NSLC-HOKO-0020	Tumor	RNA, 16S	SC623082, SC759280	Hong Kong	Adenocarcinoma	I	73	Female	East Asian (EAS)	No	Alive	702.86	NA	No	NA
NSLC-HOKO-0007	Tumor	RNA, 16S, WGS	SC623097, SC760489, NSLC-0312-T01	Hong Kong	Adenocarcinoma	I	73	Female	East Asian (EAS)	No	Alive	751.57	NA	Yes	NA
NSLC-HOKO-0008	Tumor	RNA, 16S, WGS	SC622951, SC760375, NSLC-0260-T01	Hong Kong	Adenocarcinoma	II	74	Female	East Asian (EAS)	No	Deceased	680.71	NA	Yes	NA
NSLC-HOKO-0090	Normal	RNA, 16S, WGS	SC622933, SC760381, NSLC-0285-N01	Hong Kong	Adenocarcinoma	II	75	Female	East Asian (EAS)	No	Deceased	222.14	NA	Yes	NA
NSLC-HOKO-0090	Tumor	RNA, 16S, WGS	SC622941, SC760338, NSLC-0285-T01	Hong Kong	Adenocarcinoma	II	75	Female	East Asian (EAS)	No	Deceased	222.14	NA	Yes	NA
NSLC-HOKO-0030	Normal	RNA, 16S, WGS	SC622913, SC759271, NSLC-0266-N01	Hong Kong	Adenocarcinoma	I	75	Female	East Asian (EAS)	No	Deceased	229.14	NA	Yes	NA
NSLC-HOKO-0030	Tumor	RNA, 16S, WGS	SC622921, SC760376, NSLC-0266-T01	Hong Kong	Adenocarcinoma	I	75	Female	East Asian (EAS)	No	Deceased	229.14	NA	Yes	NA
NSLC-HOKO-0141	Normal	RNA, 16S	SC623055, SC759361	Hong Kong	Adenocarcinoma	I	75	Female	East Asian (EAS)	No	Deceased	267	NA	Yes	NA
NSLC-HOKO-0141	Tumor	RNA, 16S	SC623063, SC761585	Hong Kong	Adenocarcinoma	I	75	Female	East Asian (EAS)	No	Deceased	267	NA	Yes	NA
NSLC-HOKO-0098	Normal	RNA, 16S, WGS	SC622965, SC760342, NSLC-0286-N01	Hong Kong	Adenocarcinoma	III	75	Female	East Asian (EAS)	No	Deceased	277.71	NA	Yes	NA
NSLC-HOKO-0098	Tumor	RNA, 16S, WGS	SC622973, SC760348, NSLC-0286-T01	Hong Kong	Adenocarcinoma	III	75	Female	East Asian (EAS)	No	Deceased	277.71	NA	Yes	NA
NSLC-HOKO-0029	Normal	RNA, 16S, WGS	SC622897, SC760366, NSLC-0265-N01	Hong Kong	Adenocarcinoma	I	75	Female	East Asian (EAS)	No	Alive	590.71	NA	No	NA
NSLC-HOKO-0029	Tumor	RNA, 16S, WGS	SC622905, SC760369, NSLC-0265-T01	Hong Kong	Adenocarcinoma	I	75	Female	East Asian (EAS)	No	Alive	590.71	NA	No	NA
NSLC-HOKO-0018	Normal	RNA, 16S	SC622944, SC759147	Hong Kong	Adenocarcinoma	I	75	Female	East Asian (EAS)	No	Alive	710.71	NA	No	NA
NSLC-HOKO-0018	Tumor	RNA, 16S	SC622952, SC760496	Hong Kong	Adenocarcinoma	I	75	Female	East Asian (EAS)	No	Alive	710.71	NA	No	NA
NSLC-HOKO-0110	Normal	RNA, 16S, WGS	SC622918, SC745489, NSLC-0289-N01	Hong Kong	Adenocarcinoma	III	76	Female	East Asian (EAS)	No	Alive	241	NA	No	NA
NSLC-HOKO-0110	Tumor	RNA, 16S, WGS	SC622926, SC760371, NSLC-0289-T01	Hong Kong	Adenocarcinoma	III	76	Female	East Asian (EAS)	No	Alive	241	NA	No	NA
NSLC-HOKO-0079	Normal	RNA, 16S, WGS	SC622948, SC745472, NSLC-0282-N01	Hong Kong	Adenocarcinoma	III	76	Female	East Asian (EAS)	No	Deceased	295.86	NA	Yes	NA
NSLC-HOKO-0079	Tumor	RNA, 16S, WGS	SC622956, SC760362, NSLC-0282-T01	Hong Kong	Adenocarcinoma	III	76	Female	East Asian (EAS)	No	Deceased	295.86	NA	Yes	NA
NSLC-HOKO-0010	Normal	RNA, 16S, WGS	SC622959, SC745516, NSLC-0261-N01	Hong Kong	Adenocarcinoma	I	76	Female	East Asian (EAS)	No	Alive	743.86	NA	No	NA
NSLC-HOKO-0010	Tumor	RNA, 16S, WGS	SC622967, SC760335, NSLC-0261-T01	Hong Kong	Adenocarcinoma	I	76	Female	East Asian (EAS)	No	Alive	743.86	NA	No	NA
NSLC-HOKO-0074	Normal	RNA, 16S, WGS	SC622916, SC745447, NSLC-0280-N01	Hong Kong	Adenocarcinoma	IV	77	Female	East Asian (EAS)	No	Deceased	267.29	NA	NA	NA
NSLC-HOKO-0074	Tumor	RNA, 16S, WGS	SC622924, SC760347, NSLC-0280-T01	Hong Kong	Adenocarcinoma	IV	77	Female	East Asian (EAS)	No	Deceased	267.29	NA	NA	NA
NSLC-HOKO-0059	Normal	RNA, WGS	SC622931, NSLC-0275-N01	Hong Kong	Adenocarcinoma	I	77	Female	East Asian (EAS)	No	Deceased	323.43	NA	Yes	NA
NSLC-HOKO-0059	Tumor	RNA, WGS	SC622939, NSLC-0275-T01	Hong Kong	Adenocarcinoma	I	77	Female	East Asian (EAS)	No	Deceased	323.43	NA	Yes	NA
NSLC-HOKO-0085	Normal	RNA, 16S, WGS	SC622901, SC759273, NSLC-0284-N01	Hong Kong	Adenocarcinoma	I	77	Female	East Asian (EAS)	No	Alive	360.71	NA	No	NA
NSLC-HOKO-0085	Tumor	RNA, 16S, WGS	SC622909, SC745512, NSLC-0284-T01	Hong Kong	Adenocarcinoma	I	77	Female	East Asian (EAS)	No	Alive	360.71	NA	No	NA
NSLC-HOKO-0015	Normal	RNA, 16S	SC622928, SC745739	Hong Kong	Adenocarcinoma	III	77	Female	East Asian (EAS)	No	Deceased	363.71	NA	Yes	NA
NSLC-HOKO-0015	Tumor	RNA, 16S	SC622936, SC761581	Hong Kong	Adenocarcinoma	III	77	Female	East Asian (EAS)	No	Deceased	363.71	NA	Yes	NA
NSLC-HOKO-0063	Tumor	RNA, 16S, WGS	SC622955, SC760361, NSLC-0276-T01	Hong Kong	Adenocarcinoma	I	77	Female	East Asian (EAS)	No	Alive	438.57	NA	No	NA
NSLC-HOKO-0128	Normal	RNA, 16S, WGS	SC622991, SC760334, NSLC-0293-N01	Hong Kong	Adenocarcinoma	I	78	Female	East Asian (EAS)	No	Alive	648.43	NA	No	NA
NSLC-HOKO-0128	Tumor	RNA, 16S, WGS	SC622999, SC760355, NSLC-0293-T01	Hong Kong	Adenocarcinoma	I	78	Female	East Asian (EAS)	No	Alive	648.43	NA	No	NA
NSLC-HOKO-0058	Normal	RNA	SC622915	Hong Kong	Adenocarcinoma	II	80	Female	East Asian (EAS)	No	Deceased	231.71	NA	Yes	NA
NSLC-HOKO-0058	Tumor	RNA, 16S	SC622923, SC745615	Hong Kong	Adenocarcinoma	II	80	Female	East Asian (EAS)	No	Deceased	231.71	NA	Yes	NA
NSLC-HOKO-0037	Normal	RNA, 16S, WGS	SC622961, SC759258, NSLC-0268-N01	Hong Kong	Adenocarcinoma	II	80	Female	East Asian (EAS)	No	Deceased	244.43	NA	Yes	NA
NSLC-HOKO-0037	Tumor	RNA, 16S, WGS	SC622969, SC760346, NSLC-0268-T01	Hong Kong	Adenocarcinoma	II	80	Female	East Asian (EAS)	No	Deceased	244.43	NA	Yes	NA
NSLC-HOKO-0133	Normal	RNA, 16S, WGS	SC623007, SC760363, NSLC-0294-N01	Hong Kong	Adenocarcinoma	I	80	Female	East Asian (EAS)	No	Deceased	336.57	NA	No	NA
NSLC-HOKO-0133	Tumor	RNA, 16S, WGS	SC623015, SC759262, NSLC-0294-T01	Hong Kong	Adenocarcinoma	I	80	Female	East Asian (EAS)	No	Deceased	336.57	NA	No	NA
NSLC-HOKO-0092	Normal	RNA, 16S	SC622949, SC760522	Hong Kong	Adenocarcinoma	II	81	Female	East Asian (EAS)	No	Alive	329.14	NA	Yes	NA
NSLC-HOKO-0092	Tumor	RNA, 16S	SC622957, SC761579	Hong Kong	Adenocarcinoma	II	81	Female	East Asian (EAS)	No	Alive	329.14	NA	Yes	NA
NSLC-HOKO-0032	Normal	RNA, 16S	SC622929, SC760500	Hong Kong	Adenocarcinoma	I	82	Female	East Asian (EAS)	No	Deceased	416.43	NA	No	NA
NSLC-HOKO-0032	Tumor	RNA, 16S	SC622937, SC760517	Hong Kong	Adenocarcinoma	I	82	Female	East Asian (EAS)	No	Deceased	416.43	NA	No	NA
NSLC-HOKO-0081	Tumor	RNA, 16S, WGS	SC622972, SC760370, NSLC-0283-T01	Hong Kong	Adenocarcinoma	I	83	Female	East Asian (EAS)	No	Alive	375.43	NA	No	NA
NSLC-IARC-0121	Tumor	RNA, 16S, WGS	SC767184, SC746661, NSLC-0655-T01	IARC (Serbia, Czech Republic, Romania, Poland, Russia)	Adenocarcinoma	III	35.65	Male	European (EUR)	NA	NA	NA	Yes	NA	NA
NSLC-IARC-0136	Normal	RNA, 16S	SC623651, SC761697	IARC (Serbia, Czech Republic, Romania, Poland, Russia)	Adenocarcinoma	II	39.8	Male	American (AMR) or Mixed	NA	NA	NA	NA	No	No
NSLC-IARC-0136	Tumor	RNA, 16S, WGS	SC623659, SC761834, NSLC-0756-T01	IARC (Serbia, Czech Republic, Romania, Poland, Russia)	Adenocarcinoma	II	39.8	Male	American (AMR) or Mixed	NA	NA	NA	NA	No	No
NSLC-IARC-0043	Normal	RNA, 16S	SC623583, SC761593	IARC (Serbia, Czech Republic, Romania, Poland, Russia)	Adenocarcinoma	III	41.1	Female	European (EUR)	NA	Alive	201.57	Yes	No	No
NSLC-IARC-0043	Tumor	RNA, 16S, WGS	SC623591, SC760117, NSLC-0590-T01	IARC (Serbia, Czech Republic, Romania, Poland, Russia)	Adenocarcinoma	III	41.1	Female	European (EUR)	NA	Alive	201.57	Yes	No	No
NSLC-IARC-0034	Normal	RNA, 16S	SC623513, SC761596	IARC (Serbia, Czech Republic, Romania, Poland, Russia)	Adenocarcinoma	NA	41.9	Female	European (EUR)	NA	NA	NA	NA	NA	NA
NSLC-IARC-0034	Tumor	RNA, 16S, WGS	SC623521, SC761796, NSLC-0527-T01	IARC (Serbia, Czech Republic, Romania, Poland, Russia)	Adenocarcinoma	NA	41.9	Female	European (EUR)	NA	NA	NA	NA	NA	NA
NSLC-IARC-0195	Normal	RNA, 16S	SC623653, SC761653	IARC (Serbia, Czech Republic, Romania, Poland, Russia)	Adenocarcinoma	IV	44.32	Female	European (EUR)	NA	Deceased	165.14	NA	No	No
NSLC-IARC-0195	Tumor	RNA, 16S, WGS	SC623661, SC761554, NSLC-0629-T01	IARC (Serbia, Czech Republic, Romania, Poland, Russia)	Adenocarcinoma	IV	44.32	Female	European (EUR)	NA	Deceased	165.14	NA	No	No
NSLC-IARC-0006	Normal	RNA, 16S	SC623499, SC759978	IARC (Serbia, Czech Republic, Romania, Poland, Russia)	Adenocarcinoma	NA	44.8	Female	European (EUR)	NA	Alive	128	NA	No	No
NSLC-IARC-0006	Tumor	RNA, 16S	SC623507, SC761781	IARC (Serbia, Czech Republic, Romania, Poland, Russia)	Adenocarcinoma	NA	44.8	Female	European (EUR)	NA	Alive	128	NA	No	No
NSLC-IARC-0100	Tumor	RNA, 16S, WGS	SC623557, SC761851, NSLC-0701-T01	IARC (Serbia, Czech Republic, Romania, Poland, Russia)	Adenocarcinoma	I	45.5	Female	European (EUR)	NA	Deceased	204.71	Yes	No	No
NSLC-IARC-0100	Normal	RNA, 16S	SC623644, SC746071	IARC (Serbia, Czech Republic, Romania, Poland, Russia)	Adenocarcinoma	I	45.5	Female	European (EUR)	NA	Deceased	204.71	Yes	No	No
NSLC-IARC-0152	Normal	RNA, 16S	SC623703, SC761664	IARC (Serbia, Czech Republic, Romania, Poland, Russia)	Adenocarcinoma	III	45.67	Female	European (EUR)	NA	NA	NA	Yes	NA	NA
NSLC-IARC-0152	Tumor	RNA, 16S, WGS	SC623711, SC761869, NSLC-0671-T01	IARC (Serbia, Czech Republic, Romania, Poland, Russia)	Adenocarcinoma	III	45.67	Female	European (EUR)	NA	NA	NA	Yes	NA	NA
NSLC-IARC-0228	Normal	RNA	SC767071	IARC (Serbia, Czech Republic, Romania, Poland, Russia)	Adenocarcinoma	I	48.53	Female	European (EUR)	NA	Deceased	51.14	NA	No	No
NSLC-IARC-0228	Tumor	RNA	SC767079	IARC (Serbia, Czech Republic, Romania, Poland, Russia)	Adenocarcinoma	I	48.53	Female	European (EUR)	NA	Deceased	51.14	NA	No	No
NSLC-IARC-0125	Normal	RNA, 16S	SC623728, SC761649	IARC (Serbia, Czech Republic, Romania, Poland, Russia)	Adenocarcinoma	IV	48.64	Female	European (EUR)	NA	NA	NA	Yes	NA	NA
NSLC-IARC-0125	Tumor	RNA, 16S, WGS	SC623736, SC761838, NSLC-0750-T01	IARC (Serbia, Czech Republic, Romania, Poland, Russia)	Adenocarcinoma	IV	48.64	Female	European (EUR)	NA	NA	NA	Yes	NA	NA
NSLC-IARC-0056	Normal	RNA, 16S	SC623625, SC746005	IARC (Serbia, Czech Republic, Romania, Poland, Russia)	Adenocarcinoma	II	48.7	Male	European (EUR)	NA	Alive	174.14	NA	No	No
NSLC-IARC-0056	Tumor	RNA, 16S, WGS	SC623633, SC761845, NSLC-0640-T01	IARC (Serbia, Czech Republic, Romania, Poland, Russia)	Adenocarcinoma	II	48.7	Male	European (EUR)	NA	Alive	174.14	NA	No	No
NSLC-IARC-0051	Normal	RNA, 16S	SC623624, SC761619	IARC (Serbia, Czech Republic, Romania, Poland, Russia)	Adenocarcinoma	II	50.2	Female	European (EUR)	NA	Deceased	64.71	NA	No	Yes
NSLC-IARC-0051	Tumor	RNA, 16S, WGS	SC623632, SC761818, NSLC-0675-T01	IARC (Serbia, Czech Republic, Romania, Poland, Russia)	Adenocarcinoma	II	50.2	Female	European (EUR)	NA	Deceased	64.71	NA	No	Yes
NSLC-IARC-0160	Normal	RNA, 16S	SC623680, SC759990	IARC (Serbia, Czech Republic, Romania, Poland, Russia)	Adenocarcinoma	I	50.53	Female	European (EUR)	NA	Alive	376	Yes	No	No
NSLC-IARC-0160	Tumor	RNA, 16S	SC623688, SC761847	IARC (Serbia, Czech Republic, Romania, Poland, Russia)	Adenocarcinoma	I	50.53	Female	European (EUR)	NA	Alive	376	Yes	No	No
NSLC-IARC-0263	Normal	RNA, 16S	SC623646, SC760012	IARC (Serbia, Czech Republic, Romania, Poland, Russia)	Adenosquamous carcinoma	II	51	Male	European (EUR)	NA	Deceased	62.14	Yes	No	No
NSLC-IARC-0263	Tumor	RNA, 16S, WGS	SC623647, SC761826, NSLC-0691-T01	IARC (Serbia, Czech Republic, Romania, Poland, Russia)	Adenosquamous carcinoma	II	51	Male	European (EUR)	NA	Deceased	62.14	Yes	No	No
NSLC-IARC-0073	Normal	RNA, 16S	SC623398, SC759957	IARC (Serbia, Czech Republic, Romania, Poland, Russia)	Adenocarcinoma	NA	51.5	Female	European (EUR)	NA	Deceased	116.29	NA	No	No
NSLC-IARC-0073	Tumor	RNA, 16S, WGS	SC623406, SC760083, NSLC-0724-T01	IARC (Serbia, Czech Republic, Romania, Poland, Russia)	Adenocarcinoma	NA	51.5	Female	European (EUR)	NA	Deceased	116.29	NA	No	No
NSLC-IARC-0204	Normal	RNA, 16S	SC623734, SC761680	IARC (Serbia, Czech Republic, Romania, Poland, Russia)	Adenocarcinoma	III	51.5	Female	American (AMR) or Mixed	NA	Alive	200	Yes	No	Yes
NSLC-IARC-0204	Tumor	RNA, 16S, WGS	SC623742, SC761978, NSLC-0674-T01	IARC (Serbia, Czech Republic, Romania, Poland, Russia)	Adenocarcinoma	III	51.5	Female	American (AMR) or Mixed	NA	Alive	200	Yes	No	Yes
NSLC-IARC-0193	Normal	RNA, 16S	SC623732, SC761647	IARC (Serbia, Czech Republic, Romania, Poland, Russia)	Adenocarcinoma	II	51.82	Male	European (EUR)	NA	Deceased	109.57	NA	No	Yes
NSLC-IARC-0193	Tumor	RNA, 16S, WGS	SC623740, SC760122, NSLC-0620-T01	IARC (Serbia, Czech Republic, Romania, Poland, Russia)	Adenocarcinoma	II	51.82	Male	European (EUR)	NA	Deceased	109.57	NA	No	Yes
NSLC-IARC-0053	Tumor	RNA, 16S, WGS	SC623553, SC761830, NSLC-0699-T01	IARC (Serbia, Czech Republic, Romania, Poland, Russia)	Carcinoid tumor	I	52.2	Female	European (EUR)	NA	Alive	183.29	Yes	No	No
NSLC-IARC-0053	Normal	RNA, 16S	SC623640, SC761638	IARC (Serbia, Czech Republic, Romania, Poland, Russia)	Carcinoid tumor	I	52.2	Female	European (EUR)	NA	Alive	183.29	Yes	No	No
NSLC-IARC-0146	Tumor	RNA, 16S	SC767063, SC760154	IARC (Serbia, Czech Republic, Romania, Poland, Russia)	Adenocarcinoma	I	52.3	Female	European (EUR)	NA	Alive	504.71	Yes	No	No
NSLC-IARC-0117	Normal	RNA, 16S	SC623480, SC745887	IARC (Serbia, Czech Republic, Romania, Poland, Russia)	Carcinoid tumor	I	52.5	Female	European (EUR)	NA	Alive	195.86	Yes	No	No
NSLC-IARC-0117	Tumor	RNA, 16S, WGS	SC623488, SC761810, NSLC-0654-T01	IARC (Serbia, Czech Republic, Romania, Poland, Russia)	Carcinoid tumor	I	52.5	Female	European (EUR)	NA	Alive	195.86	Yes	No	No
NSLC-IARC-0091	Normal	RNA, 16S	SC623596, SC761689	IARC (Serbia, Czech Republic, Romania, Poland, Russia)	Adenocarcinoma	I	52.8	Male	European (EUR)	NA	Alive	215.86	Yes	No	No
NSLC-IARC-0091	Tumor	RNA, 16S, WGS	SC623604, SC760129, NSLC-0666-T01	IARC (Serbia, Czech Republic, Romania, Poland, Russia)	Adenocarcinoma	I	52.8	Male	European (EUR)	NA	Alive	215.86	Yes	No	No
NSLC-IARC-0147	Tumor	RNA, 16S, WGS	SC623637, SC761832, NSLC-0659-T01	IARC (Serbia, Czech Republic, Romania, Poland, Russia)	Adenocarcinoma	I	53.88	Male	European (EUR)	NA	Deceased	0.29	NA	No	No
NSLC-IARC-0150	Tumor	RNA, 16S, WGS	SC623638, SC761841, NSLC-0760-T01	IARC (Serbia, Czech Republic, Romania, Poland, Russia)	Adenocarcinoma	II	54.33	Female	European (EUR)	NA	NA	NA	NA	No	No
NSLC-IARC-0061	Normal	RNA, 16S	SC623442, SC746065	IARC (Serbia, Czech Republic, Romania, Poland, Russia)	Adenocarcinoma	NA	54.9	Female	European (EUR)	NA	Deceased	112.29	NA	No	Yes
NSLC-IARC-0061	Tumor	RNA, 16S, WGS	SC623450, SC761927, NSLC-0623-T01	IARC (Serbia, Czech Republic, Romania, Poland, Russia)	Adenocarcinoma	NA	54.9	Female	European (EUR)	NA	Deceased	112.29	NA	No	Yes
NSLC-IARC-0141	Normal	RNA, 16S	SC623733, SC759984	IARC (Serbia, Czech Republic, Romania, Poland, Russia)	Adenocarcinoma	I	55.24	Female	European (EUR)	NA	Alive	177.57	Yes	No	No
NSLC-IARC-0141	Tumor	RNA, 16S, WGS	SC623741, SC761946, NSLC-0697-T01	IARC (Serbia, Czech Republic, Romania, Poland, Russia)	Adenocarcinoma	I	55.24	Female	European (EUR)	NA	Alive	177.57	Yes	No	No
NSLC-IARC-0013	Normal	RNA, 16S	SC623500, SC761572	IARC (Serbia, Czech Republic, Romania, Poland, Russia)	Adenocarcinoma	I	55.4	Female	European (EUR)	NA	NA	1	NA	No	No
NSLC-IARC-0013	Tumor	RNA, 16S, WGS	SC623508, SC761813, NSLC-0502-T01	IARC (Serbia, Czech Republic, Romania, Poland, Russia)	Adenocarcinoma	I	55.4	Female	European (EUR)	NA	NA	1	NA	No	No
NSLC-IARC-0062	Normal	RNA, 16S	SC623756, SC745856	IARC (Serbia, Czech Republic, Romania, Poland, Russia)	Carcinoid tumor	NA	55.4	Female	European (EUR)	NA	Alive	225.14	NA	No	No
NSLC-IARC-0062	Tumor	RNA, 16S, WGS	SC623757, SC760153, NSLC-0635-T01	IARC (Serbia, Czech Republic, Romania, Poland, Russia)	Carcinoid tumor	NA	55.4	Female	European (EUR)	NA	Alive	225.14	NA	No	No
NSLC-IARC-0189	Normal	RNA, 16S	SC623700, SC759976	IARC (Serbia, Czech Republic, Romania, Poland, Russia)	Adenocarcinoma	III	55.62	Female	European (EUR)	NA	Deceased	34.57	NA	No	No
NSLC-IARC-0189	Tumor	RNA, 16S, WGS	SC623708, SC761829, NSLC-0649-T01	IARC (Serbia, Czech Republic, Romania, Poland, Russia)	Adenocarcinoma	III	55.62	Female	European (EUR)	NA	Deceased	34.57	NA	No	No
NSLC-IARC-0164	Tumor	RNA, 16S, WGS	SC623648, SC761866, NSLC-0672-T01	IARC (Serbia, Czech Republic, Romania, Poland, Russia)	Adenocarcinoma	I	55.81	Female	European (EUR)	NA	Deceased	70.57	NA	No	Yes
NSLC-IARC-0164	Normal	RNA, 16S	SC623735, SC761675	IARC (Serbia, Czech Republic, Romania, Poland, Russia)	Adenocarcinoma	I	55.81	Female	European (EUR)	NA	Deceased	70.57	NA	No	Yes
NSLC-IARC-0133	Normal	RNA, 16S	SC623698, SC746079	IARC (Serbia, Czech Republic, Romania, Poland, Russia)	Squamous cell carcinoma	II	55.89	Male	American (AMR) or Mixed	NA	NA	NA	NA	No	No
NSLC-IARC-0133	Tumor	RNA, 16S, WGS	SC623706, SC761828, NSLC-0661-T01	IARC (Serbia, Czech Republic, Romania, Poland, Russia)	Squamous cell carcinoma	II	55.89	Male	American (AMR) or Mixed	NA	NA	NA	NA	No	No
NSLC-IARC-0135	Normal	RNA, 16S	SC623730, SC761685	IARC (Serbia, Czech Republic, Romania, Poland, Russia)	Adenocarcinoma	III	56.25	Male	European (EUR)	NA	Deceased	180.71	NA	No	Yes
NSLC-IARC-0135	Tumor	RNA, 16S, WGS	SC623738, SC761839, NSLC-0560-T01	IARC (Serbia, Czech Republic, Romania, Poland, Russia)	Adenocarcinoma	III	56.25	Male	European (EUR)	NA	Deceased	180.71	NA	No	Yes
NSLC-IARC-0143	Normal	RNA, 16S	SC623670, SC759993	IARC (Serbia, Czech Republic, Romania, Poland, Russia)	Adenocarcinoma	I	56.33	Male	American (AMR) or Mixed	NA	NA	NA	NA	No	No
NSLC-IARC-0143	Tumor	RNA, 16S, WGS	SC623678, SC761980, NSLC-0721-T01	IARC (Serbia, Czech Republic, Romania, Poland, Russia)	Adenocarcinoma	I	56.33	Male	American (AMR) or Mixed	NA	NA	NA	NA	No	No
NSLC-IARC-0115	Tumor	RNA, 16S, WGS	SC623456, SC761802, NSLC-0528-T01	IARC (Serbia, Czech Republic, Romania, Poland, Russia)	Squamous cell carcinoma	II	56.4	Female	European (EUR)	NA	Alive	205	NA	No	No
NSLC-IARC-0115	Normal	RNA, 16S	SC623543, SC745904	IARC (Serbia, Czech Republic, Romania, Poland, Russia)	Squamous cell carcinoma	II	56.4	Female	European (EUR)	NA	Alive	205	NA	No	No
NSLC-IARC-0126	Normal	RNA, 16S	SC623665, SC761609	IARC (Serbia, Czech Republic, Romania, Poland, Russia)	Adenocarcinoma	II	57.03	Female	American (AMR) or Mixed	NA	NA	NA	NA	No	No
NSLC-IARC-0126	Tumor	RNA, 16S, WGS	SC623673, SC761821, NSLC-0757-T01	IARC (Serbia, Czech Republic, Romania, Poland, Russia)	Adenocarcinoma	II	57.03	Female	American (AMR) or Mixed	NA	NA	NA	NA	No	No
NSLC-IARC-0003	Normal	RNA, 16S	SC623389, SC746072	IARC (Serbia, Czech Republic, Romania, Poland, Russia)	Adenocarcinoma	NA	57.1	Male	European (EUR)	NA	Alive	116.71	Yes	No	No
NSLC-IARC-0003	Tumor	RNA, 16S, WGS	SC623397, SC761795, NSLC-0589-T01	IARC (Serbia, Czech Republic, Romania, Poland, Russia)	Adenocarcinoma	NA	57.1	Male	European (EUR)	NA	Alive	116.71	Yes	No	No
NSLC-IARC-0064	Normal	RNA, 16S	SC623379, SC759961	IARC (Serbia, Czech Republic, Romania, Poland, Russia)	Adenocarcinoma	IV	57.2	Male	European (EUR)	NA	Deceased	106.71	NA	No	Yes
NSLC-IARC-0064	Tumor	RNA, 16S, WGS	SC623387, SC761922, NSLC-0622-T01	IARC (Serbia, Czech Republic, Romania, Poland, Russia)	Adenocarcinoma	IV	57.2	Male	European (EUR)	NA	Deceased	106.71	NA	No	Yes
NSLC-IARC-0015	Normal	RNA, 16S	SC623516, SC761681	IARC (Serbia, Czech Republic, Romania, Poland, Russia)	Adenocarcinoma	III	57.2	Male	East Asian (EAS)	NA	NA	NA	NA	NA	NA
NSLC-IARC-0015	Tumor	RNA, 16S, WGS	SC623524, SC761815, NSLC-0514-T01	IARC (Serbia, Czech Republic, Romania, Poland, Russia)	Adenocarcinoma	III	57.2	Male	East Asian (EAS)	NA	NA	NA	NA	NA	NA
NSLC-IARC-0032	Normal	RNA, 16S	SC623481, SC761566	IARC (Serbia, Czech Republic, Romania, Poland, Russia)	Adenocarcinoma	II	57.3	Female	European (EUR)	NA	NA	NA	NA	NA	NA
NSLC-IARC-0032	Tumor	RNA, 16S, WGS	SC623489, SC761791, NSLC-0574-T01	IARC (Serbia, Czech Republic, Romania, Poland, Russia)	Adenocarcinoma	II	57.3	Female	European (EUR)	NA	NA	NA	NA	NA	NA
NSLC-IARC-0066	Tumor	RNA, 16S, WGS	SC623435, SC761894, NSLC-0728-T01	IARC (Serbia, Czech Republic, Romania, Poland, Russia)	Squamous cell carcinoma	NA	57.4	Female	European (EUR)	NA	Alive	205.14	NA	Yes	Yes
NSLC-IARC-0234	Tumor	RNA, 16S, WGS	SC767062, SC761949, NSLC-0741-T01	IARC (Serbia, Czech Republic, Romania, Poland, Russia)	Adenocarcinoma	I	57.59	Female	European (EUR)	NA	Alive	571.29	NA	No	No
NSLC-IARC-0088	Normal	RNA, 16S	SC623483, SC761683	IARC (Serbia, Czech Republic, Romania, Poland, Russia)	Adenocarcinoma	I	57.7	Female	European (EUR)	NA	Alive	221.86	NA	No	No
NSLC-IARC-0088	Tumor	RNA, 16S, WGS	SC623491, SC761792, NSLC-0624-T01	IARC (Serbia, Czech Republic, Romania, Poland, Russia)	Adenocarcinoma	I	57.7	Female	European (EUR)	NA	Alive	221.86	NA	No	No
NSLC-IARC-0039	Normal	RNA, 16S	SC623567, SC762007	IARC (Serbia, Czech Republic, Romania, Poland, Russia)	Squamous cell carcinoma	II	58.1	Male	European (EUR)	NA	Deceased	112.29	NA	No	Yes
NSLC-IARC-0039	Tumor	RNA, 16S, WGS	SC623575, SC761812, NSLC-0637-T01	IARC (Serbia, Czech Republic, Romania, Poland, Russia)	Squamous cell carcinoma	II	58.1	Male	European (EUR)	NA	Deceased	112.29	NA	No	Yes
NSLC-IARC-0248	Tumor	RNA, 16S	SC767084, SC760167	IARC (Serbia, Czech Republic, Romania, Poland, Russia)	Adenocarcinoma	I	58.12	Female	European (EUR)	NA	Deceased	475.14	NA	No	Yes
NSLC-IARC-0001	Normal	RNA, 16S	SC623386, SC759354	IARC (Serbia, Czech Republic, Romania, Poland, Russia)	Carcinoid tumor	I	58.7	Female	European (EUR)	NA	Alive	182	Yes	No	No
NSLC-IARC-0001	Tumor	RNA, 16S, WGS	SC623394, SC761912, NSLC-0610-T01	IARC (Serbia, Czech Republic, Romania, Poland, Russia)	Carcinoid tumor	I	58.7	Female	European (EUR)	NA	Alive	182	Yes	No	No
NSLC-IARC-0018	Tumor	RNA, 16S, WGS	SC623462, SC761794, NSLC-0657-T01	IARC (Serbia, Czech Republic, Romania, Poland, Russia)	Adenocarcinoma	I	58.9	Female	European (EUR)	NA	NA	NA	NA	NA	NA
NSLC-IARC-0018	Normal	RNA, 16S	SC623549, SC762006	IARC (Serbia, Czech Republic, Romania, Poland, Russia)	Adenocarcinoma	I	58.9	Female	European (EUR)	NA	NA	NA	NA	NA	NA
NSLC-IARC-0038	Normal	RNA, 16S	SC623551, SC761588	IARC (Serbia, Czech Republic, Romania, Poland, Russia)	Adenocarcinoma	I	59.1	Female	European (EUR)	NA	Alive	210	Yes	No	No
NSLC-IARC-0038	Tumor	RNA, 16S, WGS	SC623559, SC761807, NSLC-0625-T01	IARC (Serbia, Czech Republic, Romania, Poland, Russia)	Adenocarcinoma	I	59.1	Female	European (EUR)	NA	Alive	210	Yes	No	No
NSLC-IARC-0153	Normal	RNA, 16S	SC623719, SC761598	IARC (Serbia, Czech Republic, Romania, Poland, Russia)	Adenocarcinoma	I	59.19	Female	European (EUR)	NA	NA	NA	NA	No	No
NSLC-IARC-0153	Tumor	RNA, 16S, WGS	SC623727, SC761870, NSLC-0567-T01	IARC (Serbia, Czech Republic, Romania, Poland, Russia)	Adenocarcinoma	I	59.19	Female	European (EUR)	NA	NA	NA	NA	No	No
NSLC-IARC-0106	Normal	RNA, 16S	SC623420, SC745880	IARC (Serbia, Czech Republic, Romania, Poland, Russia)	Adenocarcinoma	II	59.2	Female	European (EUR)	NA	Deceased	142.14	Yes	No	No
NSLC-IARC-0106	Tumor	RNA, 16S, WGS	SC623428, SC761924, NSLC-0551-T02	IARC (Serbia, Czech Republic, Romania, Poland, Russia)	Adenocarcinoma	II	59.2	Female	European (EUR)	NA	Deceased	142.14	Yes	No	No
NSLC-IARC-0119	Tumor	RNA, 16S, WGS	SC767176, SC761938, NSLC-0458-T01	IARC (Serbia, Czech Republic, Romania, Poland, Russia)	Adenocarcinoma	I	59.23	Male	European (EUR)	NA	Alive	505.29	NA	No	No
NSLC-IARC-0171	Normal	RNA, 16S	SC623729, SC761565	IARC (Serbia, Czech Republic, Romania, Poland, Russia)	Adenosquamous carcinoma	I	59.4	Male	European (EUR)	NA	Alive	325.57	Yes	No	Yes
NSLC-IARC-0171	Tumor	RNA, 16S, WGS	SC623737, SC761867, NSLC-0668-T01	IARC (Serbia, Czech Republic, Romania, Poland, Russia)	Adenosquamous carcinoma	I	59.4	Male	European (EUR)	NA	Alive	325.57	Yes	No	Yes
NSLC-IARC-0226	Normal	RNA, 16S	SC767086, SC745744	IARC (Serbia, Czech Republic, Romania, Poland, Russia)	Adenocarcinoma	III	59.85	Female	European (EUR)	NA	Alive	150.14	NA	No	Yes
NSLC-IARC-0226	Tumor	RNA, 16S, WGS	SC767102, SC746669, NSLC-0571-T01	IARC (Serbia, Czech Republic, Romania, Poland, Russia)	Adenocarcinoma	III	59.85	Female	European (EUR)	NA	Alive	150.14	NA	No	Yes
NSLC-IARC-0155	Tumor	RNA, 16S, WGS	SC767200, SC760178, NSLC-0506-T01	IARC (Serbia, Czech Republic, Romania, Poland, Russia)	Adenocarcinoma	III	60.05	Female	European (EUR)	NA	Deceased	100.86	Yes	No	Yes
NSLC-IARC-0211	Normal	RNA, 16S	SC623743, SC761691	IARC (Serbia, Czech Republic, Romania, Poland, Russia)	Adenocarcinoma	I	60.07	Female	European (EUR)	NA	Deceased	29.86	Yes	No	Yes
NSLC-IARC-0211	Tumor	RNA, 16S, WGS	SC623745, SC761976, NSLC-0621-T01	IARC (Serbia, Czech Republic, Romania, Poland, Russia)	Adenocarcinoma	I	60.07	Female	European (EUR)	NA	Deceased	29.86	Yes	No	Yes
NSLC-IARC-0069	Normal	RNA, 16S	SC623364, SC745832	IARC (Serbia, Czech Republic, Romania, Poland, Russia)	Adenocarcinoma	NA	60.4	Female	European (EUR)	NA	Deceased	30.71	NA	No	Yes
NSLC-IARC-0069	Tumor	RNA, 16S, WGS	SC623372, SC761907, NSLC-0503-T01	IARC (Serbia, Czech Republic, Romania, Poland, Russia)	Adenocarcinoma	NA	60.4	Female	European (EUR)	NA	Deceased	30.71	NA	No	Yes
NSLC-IARC-0049	Normal	RNA, 16S	SC623592, SC759998	IARC (Serbia, Czech Republic, Romania, Poland, Russia)	Adenocarcinoma	III	60.4	Male	European (EUR)	NA	Alive	189.14	NA	No	Yes
NSLC-IARC-0049	Tumor	RNA, 16S, WGS	SC623600, SC761872, NSLC-0651-T01	IARC (Serbia, Czech Republic, Romania, Poland, Russia)	Adenocarcinoma	III	60.4	Male	European (EUR)	NA	Alive	189.14	NA	No	Yes
NSLC-IARC-0033	Normal	RNA, 16S	SC623497, SC761692	IARC (Serbia, Czech Republic, Romania, Poland, Russia)	Squamous cell carcinoma	I	60.6	Male	European (EUR)	NA	NA	NA	NA	NA	NA
NSLC-IARC-0033	Tumor	RNA, 16S, WGS	SC623505, SC761780, NSLC-0586-T01	IARC (Serbia, Czech Republic, Romania, Poland, Russia)	Squamous cell carcinoma	I	60.6	Male	European (EUR)	NA	NA	NA	NA	NA	NA
NSLC-IARC-0019	Normal	RNA, 16S	SC623501, SC761678	IARC (Serbia, Czech Republic, Romania, Poland, Russia)	Salivary gland-type tumor	II	60.7	Female	European (EUR)	NA	NA	NA	NA	NA	NA
NSLC-IARC-0019	Tumor	RNA, 16S	SC623509, SC760086	IARC (Serbia, Czech Republic, Romania, Poland, Russia)	Salivary gland-type tumor	II	60.7	Female	European (EUR)	NA	NA	NA	NA	NA	NA
NSLC-IARC-0148	Tumor	RNA, 16S, WGS	SC623558, SC761820, NSLC-0529-T01	IARC (Serbia, Czech Republic, Romania, Poland, Russia)	Adenocarcinoma	III	60.74	Male	European (EUR)	NA	NA	NA	NA	NA	NA
NSLC-IARC-0148	Normal	RNA, 16S	SC623645, SC759946	IARC (Serbia, Czech Republic, Romania, Poland, Russia)	Adenocarcinoma	III	60.74	Male	European (EUR)	NA	NA	NA	NA	NA	NA
NSLC-IARC-0157	Tumor	RNA, 16S, WGS	SC767144, SC761965, NSLC-0482-T01	IARC (Serbia, Czech Republic, Romania, Poland, Russia)	Squamous cell carcinoma	III	60.78	Male	American (AMR) or Mixed	NA	Deceased	23.43	NA	No	Yes
NSLC-IARC-0165	Normal	RNA, 16S	SC623696, SC761604	IARC (Serbia, Czech Republic, Romania, Poland, Russia)	Adenocarcinoma	I	61.1	Male	European (EUR)	NA	Alive	179.57	NA	No	No
NSLC-IARC-0165	Tumor	RNA, 16S, WGS	SC623704, SC761827, NSLC-0628-T01	IARC (Serbia, Czech Republic, Romania, Poland, Russia)	Adenocarcinoma	I	61.1	Male	European (EUR)	NA	Alive	179.57	NA	No	No
NSLC-IARC-0031	Normal	RNA, 16S	SC623528, SC759987	IARC (Serbia, Czech Republic, Romania, Poland, Russia)	Adenocarcinoma	II	61.1	Female	European (EUR)	NA	NA	NA	NA	NA	NA
NSLC-IARC-0031	Tumor	RNA, 16S, WGS	SC623536, SC761776, NSLC-0562-T01	IARC (Serbia, Czech Republic, Romania, Poland, Russia)	Adenocarcinoma	II	61.1	Female	European (EUR)	NA	NA	NA	NA	NA	NA
NSLC-IARC-0257	Normal	RNA, 16S	SC767092, SC761587	IARC (Serbia, Czech Republic, Romania, Poland, Russia)	Adenocarcinoma	III	61.36	Female	European (EUR)	NA	Deceased	107.86	Yes	No	No
NSLC-IARC-0257	Tumor	RNA, 16S, WGS	SC767100, SC761936, NSLC-0667-T01	IARC (Serbia, Czech Republic, Romania, Poland, Russia)	Adenocarcinoma	III	61.36	Female	European (EUR)	NA	Deceased	107.86	Yes	No	No
NSLC-IARC-0238	Tumor	RNA, 16S, WGS	SC767116, SC761977, NSLC-0518-T01	IARC (Serbia, Czech Republic, Romania, Poland, Russia)	Adenosquamous carcinoma	I	61.57	Male	European (EUR)	NA	Alive	512.29	Yes	No	No
NSLC-IARC-0035	Tumor	RNA, 16S, WGS	SC623457, SC761783, NSLC-0598-T01	IARC (Serbia, Czech Republic, Romania, Poland, Russia)	Adenocarcinoma	NA	61.6	Female	European (EUR)	NA	NA	NA	NA	NA	NA
NSLC-IARC-0035	Normal	RNA, 16S	SC623544, SC761658	IARC (Serbia, Czech Republic, Romania, Poland, Russia)	Adenocarcinoma	NA	61.6	Female	European (EUR)	NA	NA	NA	NA	NA	NA
NSLC-IARC-0112	Normal	RNA, 16S	SC623495, SC745903	IARC (Serbia, Czech Republic, Romania, Poland, Russia)	Adenocarcinoma	I	61.9	Female	European (EUR)	NA	Alive	215.71	Yes	No	No
NSLC-IARC-0112	Tumor	RNA, 16S, WGS	SC623503, SC746304, NSLC-0729-T01	IARC (Serbia, Czech Republic, Romania, Poland, Russia)	Adenocarcinoma	I	61.9	Female	European (EUR)	NA	Alive	215.71	Yes	No	No
NSLC-IARC-0063	Tumor	RNA, 16S, WGS	SC623371, SC761932, NSLC-0552-T01	IARC (Serbia, Czech Republic, Romania, Poland, Russia)	Carcinoid tumor	NA	62.1	Female	European (EUR)	NA	Alive	227.43	NA	No	No
NSLC-IARC-0241	Tumor	RNA, 16S, WGS	SC767068, SC761969, NSLC-0731-T01	IARC (Serbia, Czech Republic, Romania, Poland, Russia)	Adenocarcinoma	III	62.17	Female	European (EUR)	NA	Deceased	303.43	Yes	No	Yes
NSLC-IARC-0176	Normal	RNA, 16S	SC623713, SC761668	IARC (Serbia, Czech Republic, Romania, Poland, Russia)	Adenocarcinoma	I	62.25	Female	European (EUR)	NA	Deceased	75	Yes	No	Yes
NSLC-IARC-0176	Tumor	RNA, 16S, WGS	SC623721, SC761871, NSLC-0607-T01	IARC (Serbia, Czech Republic, Romania, Poland, Russia)	Adenocarcinoma	I	62.25	Female	European (EUR)	NA	Deceased	75	Yes	No	Yes
NSLC-IARC-0203	Normal	RNA, 16S	SC623718, SC761677	IARC (Serbia, Czech Republic, Romania, Poland, Russia)	Adenocarcinoma	I	62.32	Female	European (EUR)	NA	Alive	213.71	NA	No	No
NSLC-IARC-0203	Tumor	RNA, 16S, WGS	SC623726, SC761939, NSLC-0561-T01	IARC (Serbia, Czech Republic, Romania, Poland, Russia)	Adenocarcinoma	I	62.32	Female	European (EUR)	NA	Alive	213.71	NA	No	No
NSLC-IARC-0068	Normal	RNA	SC623744	IARC (Serbia, Czech Republic, Romania, Poland, Russia)	Adenocarcinoma	NA	62.4	Female	European (EUR)	NA	Alive	124.14	NA	No	No
NSLC-IARC-0068	Tumor	RNA, WGS	SC623746, NSLC-0536-T01	IARC (Serbia, Czech Republic, Romania, Poland, Russia)	Adenocarcinoma	NA	62.4	Female	European (EUR)	NA	Alive	124.14	NA	No	No
NSLC-IARC-0142	Normal	RNA, 16S	SC623654, SC759970	IARC (Serbia, Czech Republic, Romania, Poland, Russia)	Adenocarcinoma	I	62.4	Female	American (AMR) or Mixed	NA	NA	NA	NA	No	No
NSLC-IARC-0142	Tumor	RNA, 16S, WGS	SC623662, SC761940, NSLC-0709-T01	IARC (Serbia, Czech Republic, Romania, Poland, Russia)	Adenocarcinoma	I	62.4	Female	American (AMR) or Mixed	NA	NA	NA	NA	No	No
NSLC-IARC-0219	Normal	RNA, 16S	SC767160, SC759336	IARC (Serbia, Czech Republic, Romania, Poland, Russia)	Adenocarcinoma	III	62.93	Female	European (EUR)	NA	Alive	195.71	NA	No	No
NSLC-IARC-0219	Tumor	RNA, 16S, WGS	SC767168, SC761960, NSLC-0633-T01	IARC (Serbia, Czech Republic, Romania, Poland, Russia)	Adenocarcinoma	III	62.93	Female	European (EUR)	NA	Alive	195.71	NA	No	No
NSLC-IARC-0123	Normal	RNA, 16S	SC623649, SC759981	IARC (Serbia, Czech Republic, Romania, Poland, Russia)	Adenocarcinoma	III	62.95	Female	European (EUR)	NA	NA	NA	Yes	No	No
NSLC-IARC-0123	Tumor	RNA, 16S, WGS	SC623657, SC761833, NSLC-0744-T01	IARC (Serbia, Czech Republic, Romania, Poland, Russia)	Adenocarcinoma	III	62.95	Female	European (EUR)	NA	NA	NA	Yes	No	No
NSLC-IARC-0036	Tumor	RNA, 16S, WGS	SC623502, SC760111, NSLC-0601-T01	IARC (Serbia, Czech Republic, Romania, Poland, Russia)	Adenocarcinoma	II	63	Female	European (EUR)	NA	Alive	215.71	NA	No	No
NSLC-IARC-0132	Normal	RNA, 16S	SC623682, SC761631	IARC (Serbia, Czech Republic, Romania, Poland, Russia)	Adenocarcinoma	III	63.13	Female	European (EUR)	NA	NA	NA	NA	No	No
NSLC-IARC-0132	Tumor	RNA, 16S, WGS	SC623690, SC761848, NSLC-0740-T01	IARC (Serbia, Czech Republic, Romania, Poland, Russia)	Adenocarcinoma	III	63.13	Female	European (EUR)	NA	NA	NA	NA	No	No
NSLC-IARC-0081	Tumor	RNA, 16S	SC623458, SC760099	IARC (Serbia, Czech Republic, Romania, Poland, Russia)	Adenosquamous carcinoma	II	63.4	Female	European (EUR)	NA	Alive	257.86	NA	No	No
NSLC-IARC-0081	Normal	RNA, 16S	SC623545, SC761573	IARC (Serbia, Czech Republic, Romania, Poland, Russia)	Adenosquamous carcinoma	II	63.4	Female	European (EUR)	NA	Alive	257.86	NA	No	No
NSLC-IARC-0047	Tumor	RNA, 16S, WGS	SC623552, SC761856, NSLC-0638-T01	IARC (Serbia, Czech Republic, Romania, Poland, Russia)	Adenocarcinoma	III	63.6	Female	European (EUR)	NA	Deceased	84	NA	No	Yes
NSLC-IARC-0047	Normal	RNA, 16S	SC623639, SC759996	IARC (Serbia, Czech Republic, Romania, Poland, Russia)	Adenocarcinoma	III	63.6	Female	European (EUR)	NA	Deceased	84	NA	No	Yes
NSLC-IARC-0025	Normal	RNA, 16S	SC623562, SC761603	IARC (Serbia, Czech Republic, Romania, Poland, Russia)	Adenocarcinoma	I	63.6	Female	European (EUR)	NA	NA	NA	NA	NA	NA
NSLC-IARC-0025	Tumor	RNA, 16S, WGS	SC623570, SC761857, NSLC-0539-T01	IARC (Serbia, Czech Republic, Romania, Poland, Russia)	Adenocarcinoma	I	63.6	Female	European (EUR)	NA	NA	NA	NA	NA	NA
NSLC-IARC-0098	Normal	RNA, 16S	SC623628, SC761652	IARC (Serbia, Czech Republic, Romania, Poland, Russia)	Adenocarcinoma	III	63.7	Female	European (EUR)	NA	Alive	200	NA	No	No
NSLC-IARC-0098	Tumor	RNA, 16S, WGS	SC623636, SC761846, NSLC-0689-T01	IARC (Serbia, Czech Republic, Romania, Poland, Russia)	Adenocarcinoma	III	63.7	Female	European (EUR)	NA	Alive	200	NA	No	No
NSLC-IARC-0030	Normal	RNA, 16S	SC623595, SC760006	IARC (Serbia, Czech Republic, Romania, Poland, Russia)	Adenocarcinoma	I	63.7	Female	European (EUR)	NA	NA	NA	NA	NA	NA
NSLC-IARC-0030	Tumor	RNA, 16S, WGS	SC623603, SC760118, NSLC-0680-T01	IARC (Serbia, Czech Republic, Romania, Poland, Russia)	Adenocarcinoma	I	63.7	Female	European (EUR)	NA	NA	NA	NA	NA	NA
NSLC-IARC-0040	Normal	RNA, 16S	SC623526, SC759995	IARC (Serbia, Czech Republic, Romania, Poland, Russia)	Adenocarcinoma	I	64.1	Female	European (EUR)	NA	Alive	202.86	NA	No	No
NSLC-IARC-0040	Tumor	RNA, 16S, WGS	SC623534, SC761817, NSLC-0554-T01	IARC (Serbia, Czech Republic, Romania, Poland, Russia)	Adenocarcinoma	I	64.1	Female	European (EUR)	NA	Alive	202.86	NA	No	No
NSLC-IARC-0109	Normal	RNA, 16S	SC623373, SC759966	IARC (Serbia, Czech Republic, Romania, Poland, Russia)	Sarcomatoid carcinoma	NA	64.2	Female	European (EUR)	NA	Alive	245.86	NA	No	No
NSLC-IARC-0109	Tumor	RNA, 16S, WGS	SC623381, SC761779, NSLC-0587-T01	IARC (Serbia, Czech Republic, Romania, Poland, Russia)	Sarcomatoid carcinoma	NA	64.2	Female	European (EUR)	NA	Alive	245.86	NA	No	No
NSLC-IARC-0090	Normal	RNA, 16S	SC623580, SC761646	IARC (Serbia, Czech Republic, Romania, Poland, Russia)	Carcinoid tumor	II	64.3	Female	European (EUR)	NA	Alive	216	NA	No	No
NSLC-IARC-0090	Tumor	RNA, 16S, WGS	SC623588, SC746477, NSLC-0493-T01	IARC (Serbia, Czech Republic, Romania, Poland, Russia)	Carcinoid tumor	II	64.3	Female	European (EUR)	NA	Alive	216	NA	No	No
NSLC-IARC-0084	Normal	RNA, 16S	SC623514, SC761580	IARC (Serbia, Czech Republic, Romania, Poland, Russia)	Adenocarcinoma	I	64.4	Female	European (EUR)	NA	Alive	235.86	NA	Yes	No
NSLC-IARC-0084	Tumor	RNA, 16S, WGS	SC623522, SC761814, NSLC-0577-T01	IARC (Serbia, Czech Republic, Romania, Poland, Russia)	Adenocarcinoma	I	64.4	Female	European (EUR)	NA	Alive	235.86	NA	Yes	No
NSLC-IARC-0197	Normal	RNA, 16S	SC623686, SC761669	IARC (Serbia, Czech Republic, Romania, Poland, Russia)	Adenocarcinoma	I	64.64	Female	European (EUR)	NA	Alive	62.71	NA	No	No
NSLC-IARC-0197	Tumor	RNA, 16S, WGS	SC623694, SC761951, NSLC-0733-T01	IARC (Serbia, Czech Republic, Romania, Poland, Russia)	Adenocarcinoma	I	64.64	Female	European (EUR)	NA	Alive	62.71	NA	No	No
NSLC-IARC-0085	Tumor	RNA, 16S, WGS	SC623459, SC761784, NSLC-0553-T01	IARC (Serbia, Czech Republic, Romania, Poland, Russia)	Carcinoid tumor	I	64.7	Male	European (EUR)	NA	Deceased	195	NA	No	No
NSLC-IARC-0085	Normal	RNA, 16S	SC623546, SC759975	IARC (Serbia, Czech Republic, Romania, Poland, Russia)	Carcinoid tumor	I	64.7	Male	European (EUR)	NA	Deceased	195	NA	No	No
NSLC-IARC-0137	Normal	RNA, 16S	SC623717, SC759982	IARC (Serbia, Czech Republic, Romania, Poland, Russia)	Adenocarcinoma	I	65.1	Female	European (EUR)	NA	Alive	215.29	Yes	No	No
NSLC-IARC-0137	Tumor	RNA, 16S, WGS	SC623725, SC761952, NSLC-0673-T01	IARC (Serbia, Czech Republic, Romania, Poland, Russia)	Adenocarcinoma	I	65.1	Female	European (EUR)	NA	Alive	215.29	Yes	No	No
NSLC-IARC-0054	Normal	RNA, 16S	SC623593, SC761684	IARC (Serbia, Czech Republic, Romania, Poland, Russia)	Adenocarcinoma	I	65.3	Female	European (EUR)	NA	NA	NA	NA	NA	NA
NSLC-IARC-0054	Tumor	RNA, 16S, WGS	SC623601, SC760123, NSLC-0711-T01	IARC (Serbia, Czech Republic, Romania, Poland, Russia)	Adenocarcinoma	I	65.3	Female	European (EUR)	NA	NA	NA	NA	NA	NA
NSLC-IARC-0258	Normal	RNA, 16S	SC767103, SC759334	IARC (Serbia, Czech Republic, Romania, Poland, Russia)	Adenocarcinoma	I	65.33	Female	American (AMR) or Mixed	NA	Alive	434.29	Yes	No	No
NSLC-IARC-0258	Tumor	RNA, 16S, WGS	SC767111, SC760136, NSLC-0746-T01	IARC (Serbia, Czech Republic, Romania, Poland, Russia)	Adenocarcinoma	I	65.33	Female	American (AMR) or Mixed	NA	Alive	434.29	Yes	No	No
NSLC-IARC-0065	Normal	RNA, 16S	SC623403, SC759964	IARC (Serbia, Czech Republic, Romania, Poland, Russia)	Adenocarcinoma	NA	65.6	Female	European (EUR)	NA	Alive	208.71	NA	No	No
NSLC-IARC-0065	Tumor	RNA, 16S, WGS	SC623411, SC746490, NSLC-0716-T01	IARC (Serbia, Czech Republic, Romania, Poland, Russia)	Adenocarcinoma	NA	65.6	Female	European (EUR)	NA	Alive	208.71	NA	No	No
NSLC-IARC-0037	Normal	RNA, 16S	SC623510, SC761569	IARC (Serbia, Czech Republic, Romania, Poland, Russia)	Adenocarcinoma	III	65.6	Male	European (EUR)	NA	Alive	212	NA	No	Yes
NSLC-IARC-0037	Tumor	RNA, 16S, WGS	SC623518, SC761816, NSLC-0613-T01	IARC (Serbia, Czech Republic, Romania, Poland, Russia)	Adenocarcinoma	III	65.6	Male	European (EUR)	NA	Alive	212	NA	No	Yes
NSLC-IARC-0202	Tumor	RNA, 16S, WGS	SC767095, SC760168, NSLC-0505-T01	IARC (Serbia, Czech Republic, Romania, Poland, Russia)	Adenocarcinoma	I	66.36	Female	European (EUR)	NA	Alive	605.14	Yes	No	No
NSLC-IARC-0124	Normal	RNA, 16S	SC623712, SC761630	IARC (Serbia, Czech Republic, Romania, Poland, Russia)	Adenocarcinoma	III	66.48	Female	European (EUR)	NA	NA	NA	Yes	No	No
NSLC-IARC-0124	Tumor	RNA, 16S, WGS	SC623720, SC761842, NSLC-0580-T01	IARC (Serbia, Czech Republic, Romania, Poland, Russia)	Adenocarcinoma	III	66.48	Female	European (EUR)	NA	NA	NA	Yes	No	No
NSLC-IARC-0139	Normal	RNA, 16S	SC623701, SC759991	IARC (Serbia, Czech Republic, Romania, Poland, Russia)	Adenocarcinoma	IV	66.52	Female	European (EUR)	NA	Deceased	20.43	NA	No	No
NSLC-IARC-0139	Tumor	RNA, 16S, WGS	SC623709, SC761876, NSLC-0685-T01	IARC (Serbia, Czech Republic, Romania, Poland, Russia)	Adenocarcinoma	IV	66.52	Female	European (EUR)	NA	Deceased	20.43	NA	No	No
NSLC-IARC-0067	Normal	RNA, 16S	SC623443, SC760009	IARC (Serbia, Czech Republic, Romania, Poland, Russia)	Adenocarcinoma	NA	66.7	Female	European (EUR)	NA	Deceased	107.71	NA	No	Yes
NSLC-IARC-0067	Tumor	RNA, 16S, WGS	SC623451, SC760135, NSLC-0524-T01	IARC (Serbia, Czech Republic, Romania, Poland, Russia)	Adenocarcinoma	NA	66.7	Female	European (EUR)	NA	Deceased	107.71	NA	No	Yes
NSLC-IARC-0096	Normal	RNA, 16S	SC623613, SC746094	IARC (Serbia, Czech Republic, Romania, Poland, Russia)	Adenocarcinoma	I	66.8	Female	European (EUR)	NA	Alive	207.86	Yes	No	No
NSLC-IARC-0096	Tumor	RNA, 16S	SC623621, SC761840	IARC (Serbia, Czech Republic, Romania, Poland, Russia)	Adenocarcinoma	I	66.8	Female	European (EUR)	NA	Alive	207.86	Yes	No	No
NSLC-IARC-0057	Normal	RNA, 16S	SC623533, SC761670	IARC (Serbia, Czech Republic, Romania, Poland, Russia)	Adenocarcinoma	II	67	Female	European (EUR)	NA	Alive	170	NA	No	Yes
NSLC-IARC-0057	Tumor	RNA, 16S, WGS	SC623541, SC761789, NSLC-0652-T01	IARC (Serbia, Czech Republic, Romania, Poland, Russia)	Adenocarcinoma	II	67	Female	European (EUR)	NA	Alive	170	NA	No	Yes
NSLC-IARC-0242	Tumor	RNA, 16S, WGS	SC767076, SC761964, NSLC-0648-T01	IARC (Serbia, Czech Republic, Romania, Poland, Russia)	Adenocarcinoma	III	67.04	Female	European (EUR)	NA	NA	NA	NA	NA	NA
NSLC-IARC-0227	Normal	RNA, 16S	SC767094, SC745759	IARC (Serbia, Czech Republic, Romania, Poland, Russia)	Adenocarcinoma	I	67.06	Female	European (EUR)	NA	Alive	150.14	NA	No	No
NSLC-IARC-0227	Tumor	RNA, 16S, WGS	SC767110, SC761950, NSLC-0583-T01	IARC (Serbia, Czech Republic, Romania, Poland, Russia)	Adenocarcinoma	I	67.06	Female	European (EUR)	NA	Alive	150.14	NA	No	No
NSLC-IARC-0190	Normal	RNA	SC623716	IARC (Serbia, Czech Republic, Romania, Poland, Russia)	Adenocarcinoma	I	67.06	Female	European (EUR)	NA	Alive	259.86	Yes	No	No
NSLC-IARC-0190	Tumor	RNA, 16S, WGS	SC623724, SC760125, NSLC-0632-T01	IARC (Serbia, Czech Republic, Romania, Poland, Russia)	Adenocarcinoma	I	67.06	Female	European (EUR)	NA	Alive	259.86	Yes	No	No
NSLC-IARC-0101	Normal	RNA, 16S	SC623597, SC760004	IARC (Serbia, Czech Republic, Romania, Poland, Russia)	Squamous cell carcinoma	I	67.3	Male	European (EUR)	NA	Alive	187.71	NA	No	No
NSLC-IARC-0101	Tumor	RNA, 16S	SC623605, SC746463	IARC (Serbia, Czech Republic, Romania, Poland, Russia)	Squamous cell carcinoma	I	67.3	Male	European (EUR)	NA	Alive	187.71	NA	No	No
NSLC-IARC-0082	Normal	RNA, 16S	SC623529, SC761686	IARC (Serbia, Czech Republic, Romania, Poland, Russia)	Adenocarcinoma	I	67.4	Female	European (EUR)	NA	Alive	243.14	Yes	No	No
NSLC-IARC-0082	Tumor	RNA, 16S, WGS	SC623537, SC761799, NSLC-0588-T01	IARC (Serbia, Czech Republic, Romania, Poland, Russia)	Adenocarcinoma	I	67.4	Female	European (EUR)	NA	Alive	243.14	Yes	No	No
NSLC-IARC-0027	Tumor	RNA, 16S, WGS	SC623555, SC761858, NSLC-0693-T01	IARC (Serbia, Czech Republic, Romania, Poland, Russia)	Salivary gland-type tumor	I	67.4	Male	European (EUR)	NA	NA	NA	NA	NA	NA
NSLC-IARC-0042	Tumor	RNA, 16S, WGS	SC623568, SC746452, NSLC-0578-T01	IARC (Serbia, Czech Republic, Romania, Poland, Russia)	Adenocarcinoma	III	67.4	Female	European (EUR)	NA	NA	NA	Yes	NA	NA
NSLC-IARC-0027	Normal	RNA, 16S	SC623642, SC761667	IARC (Serbia, Czech Republic, Romania, Poland, Russia)	Salivary gland-type tumor	I	67.4	Male	European (EUR)	NA	NA	NA	NA	NA	NA
NSLC-IARC-0134	Normal	RNA, 16S	SC623714, SC745996	IARC (Serbia, Czech Republic, Romania, Poland, Russia)	Squamous cell carcinoma	I	67.46	Male	European (EUR)	NA	Deceased	181.29	Yes	Yes	No
NSLC-IARC-0134	Tumor	RNA, 16S, WGS	SC623722, SC761843, NSLC-0548-T01	IARC (Serbia, Czech Republic, Romania, Poland, Russia)	Squamous cell carcinoma	I	67.46	Male	European (EUR)	NA	Deceased	181.29	Yes	Yes	No
NSLC-IARC-0060	Normal	RNA, 16S	SC623418, SC759958	IARC (Serbia, Czech Republic, Romania, Poland, Russia)	Adenocarcinoma	NA	67.7	Male	European (EUR)	NA	Deceased	84	NA	No	No
NSLC-IARC-0060	Tumor	RNA, 16S, WGS	SC623426, SC760143, NSLC-0611-T02	IARC (Serbia, Czech Republic, Romania, Poland, Russia)	Adenocarcinoma	NA	67.7	Male	European (EUR)	NA	Deceased	84	NA	No	No
NSLC-IARC-0099	Normal	RNA, 16S	SC623565, SC761659	IARC (Serbia, Czech Republic, Romania, Poland, Russia)	Adenocarcinoma	I	67.9	Female	European (EUR)	NA	Alive	189.57	Yes	No	No
NSLC-IARC-0099	Tumor	RNA, 16S, WGS	SC623573, SC761859, NSLC-0713-T01	IARC (Serbia, Czech Republic, Romania, Poland, Russia)	Adenocarcinoma	I	67.9	Female	European (EUR)	NA	Alive	189.57	Yes	No	No
NSLC-IARC-0014	Normal	RNA, 16S	SC623469, SC761621	IARC (Serbia, Czech Republic, Romania, Poland, Russia)	Small cell lung carcinoma	I	68	Male	European (EUR)	NA	Alive	96.86	NA	No	No
NSLC-IARC-0014	Tumor	RNA, 16S, WGS	SC623477, SC761788, NSLC-0491-T01	IARC (Serbia, Czech Republic, Romania, Poland, Russia)	Small cell lung carcinoma	I	68	Male	European (EUR)	NA	Alive	96.86	NA	No	No
NSLC-IARC-0122	Tumor	RNA, 16S, WGS	SC767125, SC761944, NSLC-0658-T01	IARC (Serbia, Czech Republic, Romania, Poland, Russia)	Adenocarcinoma	I	68.07	Female	European (EUR)	NA	Deceased	248.86	Yes	No	Yes
NSLC-IARC-0005	Normal	RNA, 16S	SC623468, SC761591	IARC (Serbia, Czech Republic, Romania, Poland, Russia)	Adenocarcinoma	I	68.3	Female	European (EUR)	NA	Alive	146.43	NA	No	No
NSLC-IARC-0005	Tumor	RNA, 16S, WGS	SC623476, SC761806, NSLC-0645-T01	IARC (Serbia, Czech Republic, Romania, Poland, Russia)	Adenocarcinoma	I	68.3	Female	European (EUR)	NA	Alive	146.43	NA	No	No
NSLC-IARC-0232	Tumor	RNA, 16S, WGS	SC767141, SC761955, NSLC-0543-T01	IARC (Serbia, Czech Republic, Romania, Poland, Russia)	Adenocarcinoma	I	68.47	Male	European (EUR)	NA	Alive	591.43	NA	No	No
NSLC-IARC-0104	Normal	RNA, 16S	SC623380, SC759999	IARC (Serbia, Czech Republic, Romania, Poland, Russia)	Adenocarcinoma	II	68.7	Female	European (EUR)	NA	Alive	295	NA	No	No
NSLC-IARC-0104	Tumor	RNA, 16S, WGS	SC623388, SC760138, NSLC-0466-T02	IARC (Serbia, Czech Republic, Romania, Poland, Russia)	Adenocarcinoma	II	68.7	Female	European (EUR)	NA	Alive	295	NA	No	No
NSLC-IARC-0156	Tumor	RNA, 16S, WGS	SC767152, SC760174, NSLC-0495-T01	IARC (Serbia, Czech Republic, Romania, Poland, Russia)	Squamous cell carcinoma	I	68.87	Female	European (EUR)	NA	Alive	613	Yes	No	No
NSLC-IARC-0212	Normal	RNA, 16S	SC623747, SC761676	IARC (Serbia, Czech Republic, Romania, Poland, Russia)	Adenocarcinoma	I	68.93	Female	European (EUR)	NA	Alive	62.71	NA	No	No
NSLC-IARC-0212	Tumor	RNA, 16S, WGS	SC623749, SC761973, NSLC-0710-T01	IARC (Serbia, Czech Republic, Romania, Poland, Russia)	Adenocarcinoma	I	68.93	Female	European (EUR)	NA	Alive	62.71	NA	No	No
NSLC-IARC-0138	Tumor	RNA, 16S, WGS	SC767192, SC761975, NSLC-0670-T01	IARC (Serbia, Czech Republic, Romania, Poland, Russia)	Adenocarcinoma	I	69.18	Female	European (EUR)	NA	Deceased	235	NA	No	Yes
NSLC-IARC-0223	Tumor	RNA	SC767117	IARC (Serbia, Czech Republic, Romania, Poland, Russia)	Adenocarcinoma	IV	69.27	Female	European (EUR)	NA	NA	NA	NA	NA	NA
NSLC-IARC-0045	Normal	RNA, 16S	SC623623, SC759980	IARC (Serbia, Czech Republic, Romania, Poland, Russia)	Carcinoid tumor	I	69.4	Female	European (EUR)	NA	NA	29.14	NA	No	No
NSLC-IARC-0045	Tumor	RNA, 16S, WGS	SC623631, SC761850, NSLC-0614-T01	IARC (Serbia, Czech Republic, Romania, Poland, Russia)	Carcinoid tumor	I	69.4	Female	European (EUR)	NA	NA	29.14	NA	No	No
NSLC-IARC-0020	Normal	RNA, 16S	SC623470, SC761568	IARC (Serbia, Czech Republic, Romania, Poland, Russia)	Adenocarcinoma	I	69.4	Female	European (EUR)	NA	NA	NA	NA	NA	NA
NSLC-IARC-0020	Tumor	RNA, 16S, WGS	SC623478, SC761798, NSLC-0468-T01	IARC (Serbia, Czech Republic, Romania, Poland, Russia)	Adenocarcinoma	I	69.4	Female	European (EUR)	NA	NA	NA	NA	NA	NA
NSLC-IARC-0230	Normal	RNA, 16S	SC623685, SC761663	IARC (Serbia, Czech Republic, Romania, Poland, Russia)	Adenocarcinoma	I	69.47	Female	European (EUR)	NA	Deceased	3.57	NA	No	No
NSLC-IARC-0230	Tumor	RNA, 16S, WGS	SC623693, SC760131, NSLC-0739-T01	IARC (Serbia, Czech Republic, Romania, Poland, Russia)	Adenocarcinoma	I	69.47	Female	European (EUR)	NA	Deceased	3.57	NA	No	No
NSLC-IARC-0240	Tumor	RNA, 16S, WGS	SC767124, SC761972, NSLC-0556-T01	IARC (Serbia, Czech Republic, Romania, Poland, Russia)	Adenocarcinoma	I	69.59	Female	European (EUR)	NA	Deceased	206.57	Yes	No	Yes
NSLC-IARC-0233	Tumor	RNA, 16S, WGS	SC767054, SC761979, NSLC-0692-T01	IARC (Serbia, Czech Republic, Romania, Poland, Russia)	Squamous cell carcinoma	I	69.79	Female	European (EUR)	NA	Alive	583.71	Yes	No	No
NSLC-IARC-0008	Normal	RNA, 16S	SC623484, SC761594	IARC (Serbia, Czech Republic, Romania, Poland, Russia)	Adenocarcinoma	I	69.9	Female	European (EUR)	NA	Alive	118	NA	No	No
NSLC-IARC-0008	Tumor	RNA, 16S, WGS	SC623492, SC761811, NSLC-0525-T01	IARC (Serbia, Czech Republic, Romania, Poland, Russia)	Adenocarcinoma	I	69.9	Female	European (EUR)	NA	Alive	118	NA	No	No
NSLC-IARC-0094	Normal	RNA, 16S	SC623465, SC745949	IARC (Serbia, Czech Republic, Romania, Poland, Russia)	Small cell lung carcinoma	II	70	Male	European (EUR)	NA	Deceased	32.71	Yes	No	No
NSLC-IARC-0094	Tumor	RNA, 16S, WGS	SC623473, SC761787, NSLC-0677-T01	IARC (Serbia, Czech Republic, Romania, Poland, Russia)	Small cell lung carcinoma	II	70	Male	European (EUR)	NA	Deceased	32.71	Yes	No	No
NSLC-IARC-0017	Normal	RNA, 16S	SC623485, SC760014	IARC (Serbia, Czech Republic, Romania, Poland, Russia)	Squamous cell carcinoma	II	70	Male	European (EUR)	NA	NA	NA	NA	NA	NA
NSLC-IARC-0017	Tumor	RNA, 16S, WGS	SC623493, SC761793, NSLC-0538-T01	IARC (Serbia, Czech Republic, Romania, Poland, Russia)	Squamous cell carcinoma	II	70	Male	European (EUR)	NA	NA	NA	NA	NA	NA
NSLC-IARC-0016	Normal	RNA, 16S	SC623563, SC746023	IARC (Serbia, Czech Republic, Romania, Poland, Russia)	Squamous cell carcinoma	II	70.1	Male	European (EUR)	NA	NA	NA	NA	NA	NA
NSLC-IARC-0016	Tumor	RNA, 16S, WGS	SC623571, SC746438, NSLC-0526-T01	IARC (Serbia, Czech Republic, Romania, Poland, Russia)	Squamous cell carcinoma	II	70.1	Male	European (EUR)	NA	NA	NA	NA	NA	NA
NSLC-IARC-0052	Normal	RNA, 16S	SC623577, SC746007	IARC (Serbia, Czech Republic, Romania, Poland, Russia)	Adenocarcinoma	II	70.2	Male	European (EUR)	NA	Alive	183.29	NA	No	Yes
NSLC-IARC-0052	Tumor	RNA, 16S, WGS	SC623585, SC761835, NSLC-0687-T01	IARC (Serbia, Czech Republic, Romania, Poland, Russia)	Adenocarcinoma	II	70.2	Male	European (EUR)	NA	Alive	183.29	NA	No	Yes
NSLC-IARC-0021	Normal	RNA, 16S	SC623486, SC761576	IARC (Serbia, Czech Republic, Romania, Poland, Russia)	Adenocarcinoma	III	70.2	Male	European (EUR)	NA	NA	NA	Yes	NA	NA
NSLC-IARC-0021	Tumor	RNA, 16S, WGS	SC623494, SC761800, NSLC-0480-T01	IARC (Serbia, Czech Republic, Romania, Poland, Russia)	Adenocarcinoma	III	70.2	Male	European (EUR)	NA	NA	NA	Yes	NA	NA
NSLC-IARC-0075	Normal	RNA	SC623430	IARC (Serbia, Czech Republic, Romania, Poland, Russia)	Adenocarcinoma	NA	70.4	Male	European (EUR)	NA	Deceased	64.86	NA	No	No
NSLC-IARC-0075	Tumor	RNA	SC623446	IARC (Serbia, Czech Republic, Romania, Poland, Russia)	Adenocarcinoma	NA	70.4	Male	European (EUR)	NA	Deceased	64.86	NA	No	No
NSLC-IARC-0256	Normal	RNA, 16S	SC623614, SC761575	IARC (Serbia, Czech Republic, Romania, Poland, Russia)	Adenocarcinoma	I	70.45	Female	European (EUR)	NA	Deceased	37.86	NA	No	Yes
NSLC-IARC-0256	Tumor	RNA, 16S, WGS	SC623622, SC760121, NSLC-0544-T01	IARC (Serbia, Czech Republic, Romania, Poland, Russia)	Adenocarcinoma	I	70.45	Female	European (EUR)	NA	Deceased	37.86	NA	No	Yes
NSLC-IARC-0127	Tumor	RNA, 16S, WGS	SC623689, SC761881, NSLC-0752-T01	IARC (Serbia, Czech Republic, Romania, Poland, Russia)	Adenocarcinoma	III	70.47	Male	American (AMR) or Mixed	NA	NA	NA	NA	No	No
NSLC-IARC-0059	Tumor	RNA, 16S, WGS	SC623410, SC760142, NSLC-0599-T01	IARC (Serbia, Czech Republic, Romania, Poland, Russia)	Adenocarcinoma	NA	70.6	Female	European (EUR)	NA	Deceased	116.29	Yes	Yes	No
NSLC-IARC-0252	Tumor	RNA, 16S, WGS	SC623582, SC761873, NSLC-0483-T01	IARC (Serbia, Czech Republic, Romania, Poland, Russia)	Adenocarcinoma	I	70.78	Female	European (EUR)	NA	Alive	487.29	Yes	No	No
NSLC-IARC-0050	Normal	RNA	SC623608	IARC (Serbia, Czech Republic, Romania, Poland, Russia)	Squamous cell carcinoma	I	70.9	Female	European (EUR)	NA	Deceased	159.71	NA	No	Yes
NSLC-IARC-0050	Tumor	RNA, 16S, WGS	SC623616, SC761878, NSLC-0663-T01	IARC (Serbia, Czech Republic, Romania, Poland, Russia)	Squamous cell carcinoma	I	70.9	Female	European (EUR)	NA	Deceased	159.71	NA	No	Yes
NSLC-IARC-0236	Tumor	RNA, 16S, WGS	SC623566, SC761879, NSLC-0530-T01	IARC (Serbia, Czech Republic, Romania, Poland, Russia)	Adenocarcinoma	I	71.37	Male	European (EUR)	NA	Deceased	413.71	NA	No	Yes
NSLC-IARC-0166	Normal	RNA, 16S	SC623656, SC761687	IARC (Serbia, Czech Republic, Romania, Poland, Russia)	Adenosquamous carcinoma	I	71.41	Male	European (EUR)	NA	Alive	353.71	Yes	No	No
NSLC-IARC-0166	Tumor	RNA, 16S, WGS	SC623664, SC760127, NSLC-0743-T01	IARC (Serbia, Czech Republic, Romania, Poland, Russia)	Adenosquamous carcinoma	I	71.41	Male	European (EUR)	NA	Alive	353.71	Yes	No	No
NSLC-IARC-0151	Normal	RNA, 16S	SC623655, SC761690	IARC (Serbia, Czech Republic, Romania, Poland, Russia)	Adenocarcinoma	I	71.52	Female	European (EUR)	NA	Alive	425.71	Yes	No	No
NSLC-IARC-0151	Tumor	RNA, 16S, WGS	SC623663, SC761556, NSLC-0684-T01	IARC (Serbia, Czech Republic, Romania, Poland, Russia)	Adenocarcinoma	I	71.52	Female	European (EUR)	NA	Alive	425.71	Yes	No	No
NSLC-IARC-0087	Normal	RNA, 16S	SC623467, SC759951	IARC (Serbia, Czech Republic, Romania, Poland, Russia)	Adenocarcinoma	II	71.6	Female	European (EUR)	NA	Alive	223.43	NA	No	No
NSLC-IARC-0087	Tumor	RNA, 16S, WGS	SC623475, SC761546, NSLC-0636-T01	IARC (Serbia, Czech Republic, Romania, Poland, Russia)	Adenocarcinoma	II	71.6	Female	European (EUR)	NA	Alive	223.43	NA	No	No
NSLC-IARC-0002	Normal	RNA, 16S	SC623421, SC745847	IARC (Serbia, Czech Republic, Romania, Poland, Russia)	Adenocarcinoma	NA	71.8	Female	European (EUR)	NA	Alive	121.71	Yes	No	No
NSLC-IARC-0002	Tumor	RNA, 16S, WGS	SC623429, SC761801, NSLC-0478-T01	IARC (Serbia, Czech Republic, Romania, Poland, Russia)	Adenocarcinoma	NA	71.8	Female	European (EUR)	NA	Alive	121.71	Yes	No	No
NSLC-IARC-0044	Normal	RNA, 16S	SC623599, SC761682	IARC (Serbia, Czech Republic, Romania, Poland, Russia)	Squamous cell carcinoma	II	72.2	Male	European (EUR)	NA	Deceased	19.29	NA	No	No
NSLC-IARC-0044	Tumor	RNA, 16S, WGS	SC623607, SC761844, NSLC-0602-T01	IARC (Serbia, Czech Republic, Romania, Poland, Russia)	Squamous cell carcinoma	II	72.2	Male	European (EUR)	NA	Deceased	19.29	NA	No	No
NSLC-IARC-0058	Tumor	RNA, 16S, WGS	SC623554, SC746437, NSLC-0664-T01	IARC (Serbia, Czech Republic, Romania, Poland, Russia)	Adenocarcinoma	II	72.2	Female	European (EUR)	NA	Deceased	112.43	NA	No	Yes
NSLC-IARC-0058	Normal	RNA, 16S	SC623641, SC761662	IARC (Serbia, Czech Republic, Romania, Poland, Russia)	Adenocarcinoma	II	72.2	Female	European (EUR)	NA	Deceased	112.43	NA	No	Yes
NSLC-IARC-0076	Normal	RNA, 16S	SC623454, SC745879	IARC (Serbia, Czech Republic, Romania, Poland, Russia)	Carcinoid tumor	IV	72.3	Female	European (EUR)	NA	Deceased	171.71	NA	No	Yes
NSLC-IARC-0076	Tumor	RNA, 16S, WGS	SC623455, SC761786, NSLC-0712-T01	IARC (Serbia, Czech Republic, Romania, Poland, Russia)	Carcinoid tumor	IV	72.3	Female	European (EUR)	NA	Deceased	171.71	NA	No	Yes
NSLC-IARC-0260	Normal	RNA, 16S	SC623671, SC761583	IARC (Serbia, Czech Republic, Romania, Poland, Russia)	Adenocarcinoma	I	72.39	Female	European (EUR)	NA	Deceased	193.43	NA	No	Yes
NSLC-IARC-0260	Tumor	RNA, 16S, WGS	SC623679, SC761852, NSLC-0749-T01	IARC (Serbia, Czech Republic, Romania, Poland, Russia)	Adenocarcinoma	I	72.39	Female	European (EUR)	NA	Deceased	193.43	NA	No	Yes
NSLC-IARC-0102	Normal	RNA, 16S	SC623611, SC745997	IARC (Serbia, Czech Republic, Romania, Poland, Russia)	Carcinoid tumor	I	72.4	Female	European (EUR)	NA	Alive	181	NA	No	No
NSLC-IARC-0102	Tumor	RNA, 16S, WGS	SC623619, SC760124, NSLC-0642-T01	IARC (Serbia, Czech Republic, Romania, Poland, Russia)	Carcinoid tumor	I	72.4	Female	European (EUR)	NA	Alive	181	NA	No	No
NSLC-IARC-0235	Tumor	RNA, 16S, WGS	SC767070, SC761943, NSLC-0555-T01	IARC (Serbia, Czech Republic, Romania, Poland, Russia)	Squamous cell carcinoma	I	72.54	Female	European (EUR)	NA	Deceased	270.86	NA	No	Yes
NSLC-IARC-0114	Tumor	RNA, 16S, WGS	SC623535, SC746344, NSLC-0516-T01	IARC (Serbia, Czech Republic, Romania, Poland, Russia)	Adenocarcinoma	IV	72.6	Female	European (EUR)	NA	Deceased	60.57	Yes	No	No
NSLC-IARC-0095	Tumor	RNA, 16S	SC623572, SC761819	IARC (Serbia, Czech Republic, Romania, Poland, Russia)	Adenocarcinoma	II	72.6	Female	European (EUR)	NA	Deceased	202.14	NA	No	Yes
NSLC-IARC-0107	Tumor	RNA, 16S, WGS	SC623452, SC761933, NSLC-0563-T01	IARC (Serbia, Czech Republic, Romania, Poland, Russia)	Adenocarcinoma	III	73.1	Male	European (EUR)	NA	Deceased	167.14	NA	No	No
NSLC-IARC-0254	Tumor	RNA, 16S, WGS	SC767132, SC761959, NSLC-0647-T01	IARC (Serbia, Czech Republic, Romania, Poland, Russia)	Adenocarcinoma	III	73.26	Female	European (EUR)	NA	Deceased	91.14	Yes	No	No
NSLC-IARC-0265	Normal	RNA, 16S	SC767118, SC761763	IARC (Serbia, Czech Republic, Romania, Poland, Russia)	Adenocarcinoma	I	73.45	Female	European (EUR)	NA	Deceased	347.57	NA	No	Yes
NSLC-IARC-0265	Tumor	RNA, 16S, WGS	SC767127, SC761865, NSLC-0761-T01	IARC (Serbia, Czech Republic, Romania, Poland, Russia)	Adenocarcinoma	I	73.45	Female	European (EUR)	NA	Deceased	347.57	NA	No	Yes
NSLC-IARC-0131	Normal	RNA, 16S	SC623666, SC759985	IARC (Serbia, Czech Republic, Romania, Poland, Russia)	Adenocarcinoma	II	73.74	Male	European (EUR)	NA	Alive	267.29	NA	No	No
NSLC-IARC-0131	Tumor	RNA, 16S, WGS	SC623674, SC761854, NSLC-0558-T01	IARC (Serbia, Czech Republic, Romania, Poland, Russia)	Adenocarcinoma	II	73.74	Male	European (EUR)	NA	Alive	267.29	NA	No	No
NSLC-IARC-0267	Normal	RNA, 16S	SC767143, SC760406	IARC (Serbia, Czech Republic, Romania, Poland, Russia)	Adenocarcinoma	I	73.89	Female	European (EUR)	NA	Deceased	364.57	NA	No	No
NSLC-IARC-0055	Normal	RNA, 16S	SC623609, SC762010	IARC (Serbia, Czech Republic, Romania, Poland, Russia)	Adenocarcinoma	II	73.9	Female	European (EUR)	NA	Alive	176.71	NA	No	Yes
NSLC-IARC-0055	Tumor	RNA, 16S, WGS	SC623617, SC761824, NSLC-0723-T01	IARC (Serbia, Czech Republic, Romania, Poland, Russia)	Adenocarcinoma	II	73.9	Female	European (EUR)	NA	Alive	176.71	NA	No	Yes
NSLC-IARC-0072	Normal	RNA, 16S	SC623382, SC759944	IARC (Serbia, Czech Republic, Romania, Poland, Russia)	Adenocarcinoma	NA	74.4	Male	European (EUR)	NA	Alive	27	NA	No	No
NSLC-IARC-0072	Tumor	RNA, 16S, WGS	SC623390, SC760115, NSLC-0690-T01	IARC (Serbia, Czech Republic, Romania, Poland, Russia)	Adenocarcinoma	NA	74.4	Male	European (EUR)	NA	Alive	27	NA	No	No
NSLC-IARC-0184	Tumor	RNA, 16S, WGS	SC623660, SC761862, NSLC-0720-T01	IARC (Serbia, Czech Republic, Romania, Poland, Russia)	Adenocarcinoma	I	74.57	Female	European (EUR)	NA	Alive	241	NA	No	No
NSLC-IARC-0010	Tumor	RNA, 16S, WGS	SC623460, SC761803, NSLC-0455-T01	IARC (Serbia, Czech Republic, Romania, Poland, Russia)	Squamous cell carcinoma	I	74.7	Male	European (EUR)	NA	Deceased	39.57	NA	No	No
NSLC-IARC-0010	Normal	RNA, 16S	SC623547, SC761666	IARC (Serbia, Czech Republic, Romania, Poland, Russia)	Squamous cell carcinoma	I	74.7	Male	European (EUR)	NA	Deceased	39.57	NA	No	No
NSLC-IARC-0255	Tumor	RNA, 16S, WGS	SC767140, SC761954, NSLC-0742-T01	IARC (Serbia, Czech Republic, Romania, Poland, Russia)	Adenocarcinoma	II	74.77	Female	European (EUR)	NA	Deceased	42.71	NA	No	Yes
NSLC-IARC-0188	Tumor	RNA, 16S, WGS	SC623692, SC761849, NSLC-0732-T01	IARC (Serbia, Czech Republic, Romania, Poland, Russia)	Adenocarcinoma	II	75.24	Female	European (EUR)	NA	Deceased	201.29	NA	No	Yes
NSLC-IARC-0097	Normal	RNA, 16S	SC623581, SC746086	IARC (Serbia, Czech Republic, Romania, Poland, Russia)	Adenocarcinoma	II	75.6	Male	European (EUR)	NA	Deceased	62.43	Yes	Yes	No
NSLC-IARC-0097	Tumor	RNA, 16S, WGS	SC623589, SC761864, NSLC-0678-T01	IARC (Serbia, Czech Republic, Romania, Poland, Russia)	Adenocarcinoma	II	75.6	Male	European (EUR)	NA	Deceased	62.43	Yes	Yes	No
NSLC-IARC-0026	Tumor	RNA, 16S, WGS	SC623586, SC746453, NSLC-0681-T01	IARC (Serbia, Czech Republic, Romania, Poland, Russia)	Large cell carcinoma of the lung	I	75.8	Female	European (EUR)	NA	NA	NA	NA	NA	NA
NSLC-IARC-0023	Normal	RNA, 16S	SC623610, SC746006	IARC (Serbia, Czech Republic, Romania, Poland, Russia)	Adenocarcinoma	III	75.8	Female	European (EUR)	NA	NA	NA	NA	NA	NA
NSLC-IARC-0023	Tumor	RNA, 16S, WGS	SC623618, SC746462, NSLC-0702-T01	IARC (Serbia, Czech Republic, Romania, Poland, Russia)	Adenocarcinoma	III	75.8	Female	European (EUR)	NA	NA	NA	NA	NA	NA
NSLC-IARC-0029	Tumor	RNA, 16S	SC623587, SC760126	IARC (Serbia, Czech Republic, Romania, Poland, Russia)	Squamous cell carcinoma	II	75.9	Male	European (EUR)	NA	NA	NA	Yes	NA	NA
NSLC-IARC-0070	Normal	RNA, 16S	SC623437, SC759949	IARC (Serbia, Czech Republic, Romania, Poland, Russia)	Adenocarcinoma	NA	76.1	Female	European (EUR)	NA	Alive	197	NA	No	No
NSLC-IARC-0070	Tumor	RNA, 16S, WGS	SC623445, SC760103, NSLC-0641-T01	IARC (Serbia, Czech Republic, Romania, Poland, Russia)	Adenocarcinoma	NA	76.1	Female	European (EUR)	NA	Alive	197	NA	No	No
NSLC-IARC-0079	Normal	RNA, 16S	SC623466, SC759983	IARC (Serbia, Czech Republic, Romania, Poland, Russia)	Squamous cell carcinoma	II	76.2	Male	European (EUR)	NA	Deceased	206.86	NA	No	No
NSLC-IARC-0079	Tumor	RNA, 16S, WGS	SC623474, SC760104, NSLC-0564-T01	IARC (Serbia, Czech Republic, Romania, Poland, Russia)	Squamous cell carcinoma	II	76.2	Male	European (EUR)	NA	Deceased	206.86	NA	No	No
NSLC-IARC-0215	Normal	RNA, 16S	SC623752, SC760015	IARC (Serbia, Czech Republic, Romania, Poland, Russia)	Adenocarcinoma	I	76.28	Female	European (EUR)	NA	Deceased	175.43	NA	No	Yes
NSLC-IARC-0215	Tumor	RNA, 16S, WGS	SC623753, SC761966, NSLC-0722-T01	IARC (Serbia, Czech Republic, Romania, Poland, Russia)	Adenocarcinoma	I	76.28	Female	European (EUR)	NA	Deceased	175.43	NA	No	Yes
NSLC-IARC-0009	Normal	RNA, 16S	SC623531, SC761636	IARC (Serbia, Czech Republic, Romania, Poland, Russia)	Adenocarcinoma	I	76.5	Male	European (EUR)	NA	Alive	124.57	NA	No	No
NSLC-IARC-0009	Tumor	RNA, 16S, WGS	SC623539, SC760096, NSLC-0537-T01	IARC (Serbia, Czech Republic, Romania, Poland, Russia)	Adenocarcinoma	I	76.5	Male	European (EUR)	NA	Alive	124.57	NA	No	No
NSLC-IARC-0110	Normal	RNA, 16S	SC623496, SC745895	IARC (Serbia, Czech Republic, Romania, Poland, Russia)	Carcinoid tumor	I	76.5	Female	European (EUR)	NA	Alive	236.29	Yes	No	No
NSLC-IARC-0110	Tumor	RNA, 16S, WGS	SC623504, SC760109, NSLC-0717-T01	IARC (Serbia, Czech Republic, Romania, Poland, Russia)	Carcinoid tumor	I	76.5	Female	European (EUR)	NA	Alive	236.29	Yes	No	No
NSLC-IARC-0213	Normal	RNA, 16S	SC623750, SC760005	IARC (Serbia, Czech Republic, Romania, Poland, Russia)	Adenocarcinoma	I	76.71	Female	European (EUR)	NA	Deceased	94	NA	No	Yes
NSLC-IARC-0213	Tumor	RNA, 16S, WGS	SC623751, SC761970, NSLC-0594-T01	IARC (Serbia, Czech Republic, Romania, Poland, Russia)	Adenocarcinoma	I	76.71	Female	European (EUR)	NA	Deceased	94	NA	No	Yes
NSLC-IARC-0024	Normal	RNA, 16S	SC623626, SC761624	IARC (Serbia, Czech Republic, Romania, Poland, Russia)	Adenocarcinoma	I	76.9	Female	European (EUR)	NA	NA	NA	NA	NA	NA
NSLC-IARC-0024	Tumor	RNA, 16S, WGS	SC623634, SC761863, NSLC-0669-T01	IARC (Serbia, Czech Republic, Romania, Poland, Russia)	Adenocarcinoma	I	76.9	Female	European (EUR)	NA	NA	NA	NA	NA	NA
NSLC-IARC-0179	Normal	RNA, 16S	SC623699, SC761688	IARC (Serbia, Czech Republic, Romania, Poland, Russia)	Adenocarcinoma	I	76.96	Female	American (AMR) or Mixed	NA	Alive	282.86	NA	No	No
NSLC-IARC-0179	Tumor	RNA, 16S, WGS	SC623707, SC761875, NSLC-0696-T01	IARC (Serbia, Czech Republic, Romania, Poland, Russia)	Adenocarcinoma	I	76.96	Female	American (AMR) or Mixed	NA	Alive	282.86	NA	No	No
NSLC-IARC-0181	Tumor	RNA, 16S	SC623739, SC746459	IARC (Serbia, Czech Republic, Romania, Poland, Russia)	Adenocarcinoma	I	77.18	Female	European (EUR)	NA	Deceased	1	Yes	No	No
NSLC-IARC-0187	Normal	RNA, 16S	SC623668, SC761614	IARC (Serbia, Czech Republic, Romania, Poland, Russia)	Adenocarcinoma	III	77.38	Male	European (EUR)	NA	Deceased	151.29	NA	No	Yes
NSLC-IARC-0187	Tumor	RNA, 16S, WGS	SC623676, SC761855, NSLC-0593-T01	IARC (Serbia, Czech Republic, Romania, Poland, Russia)	Adenocarcinoma	III	77.38	Male	European (EUR)	NA	Deceased	151.29	NA	No	Yes
NSLC-IARC-0270	Tumor	RNA, 16S, WGS	SC767055, SC761895, NSLC-0683-T01	IARC (Serbia, Czech Republic, Romania, Poland, Russia)	Adenocarcinoma	I	77.43	Female	European (EUR)	NA	Deceased	397.57	NA	No	Yes
NSLC-IARC-0270	Normal	RNA, 16S	SC767142, SC761592	IARC (Serbia, Czech Republic, Romania, Poland, Russia)	Adenocarcinoma	I	77.43	Female	European (EUR)	NA	Deceased	397.57	NA	No	Yes
NSLC-IARC-0092	Tumor	RNA, 16S, WGS	SC623556, SC761831, NSLC-0481-T01	IARC (Serbia, Czech Republic, Romania, Poland, Russia)	Large cell carcinoma of the lung	III	77.6	Female	European (EUR)	NA	Deceased	11.14	Yes	No	No
NSLC-IARC-0092	Normal	RNA, 16S	SC623643, SC761642	IARC (Serbia, Czech Republic, Romania, Poland, Russia)	Large cell carcinoma of the lung	III	77.6	Female	European (EUR)	NA	Deceased	11.14	Yes	No	No
NSLC-IARC-0078	Normal	RNA, 16S	SC623479, SC759954	IARC (Serbia, Czech Republic, Romania, Poland, Russia)	Adenocarcinoma	I	77.6	Female	European (EUR)	NA	Alive	64.57	NA	No	No
NSLC-IARC-0078	Tumor	RNA, 16S, WGS	SC623487, SC761790, NSLC-0676-T01	IARC (Serbia, Czech Republic, Romania, Poland, Russia)	Adenocarcinoma	I	77.6	Female	European (EUR)	NA	Alive	64.57	NA	No	No
NSLC-IARC-0239	Tumor	RNA, 16S, WGS	SC767093, SC761974, NSLC-0517-T01	IARC (Serbia, Czech Republic, Romania, Poland, Russia)	Adenocarcinoma	I	77.6	Female	European (EUR)	NA	Alive	527.57	Yes	No	No
NSLC-IARC-0224	Normal	RNA	SC767101	IARC (Serbia, Czech Republic, Romania, Poland, Russia)	Adenocarcinoma	I	77.76	Female	European (EUR)	NA	Alive	172	NA	No	Yes
NSLC-IARC-0105	Normal	RNA, 16S	SC623404, SC745854	IARC (Serbia, Czech Republic, Romania, Poland, Russia)	Adenocarcinoma	II	78	Female	European (EUR)	NA	Deceased	171.86	NA	No	No
NSLC-IARC-0105	Tumor	RNA, 16S, WGS	SC623412, SC760144, NSLC-0634-T01	IARC (Serbia, Czech Republic, Romania, Poland, Russia)	Adenocarcinoma	II	78	Female	European (EUR)	NA	Deceased	171.86	NA	No	No
NSLC-IARC-0089	Normal	RNA, 16S	SC623627, SC745910	IARC (Serbia, Czech Republic, Romania, Poland, Russia)	Adenocarcinoma	I	78.2	Female	European (EUR)	NA	Alive	219	Yes	No	No
NSLC-IARC-0089	Tumor	RNA, 16S, WGS	SC623635, SC761836, NSLC-0469-T01	IARC (Serbia, Czech Republic, Romania, Poland, Russia)	Adenocarcinoma	I	78.2	Female	European (EUR)	NA	Alive	219	Yes	No	No
NSLC-IARC-0093	Normal	RNA, 16S	SC623612, SC746037	IARC (Serbia, Czech Republic, Romania, Poland, Russia)	Adenocarcinoma	II	78.3	Male	European (EUR)	NA	Alive	201.43	Yes	No	No
NSLC-IARC-0093	Tumor	RNA, 16S, WGS	SC623620, SC761825, NSLC-0665-T01	IARC (Serbia, Czech Republic, Romania, Poland, Russia)	Adenocarcinoma	II	78.3	Male	European (EUR)	NA	Alive	201.43	Yes	No	No
NSLC-IARC-0046	Normal	RNA, 16S	SC623576, SC746031	IARC (Serbia, Czech Republic, Romania, Poland, Russia)	Adenocarcinoma	III	78.5	Female	European (EUR)	NA	Deceased	42.57	Yes	No	Yes
NSLC-IARC-0046	Tumor	RNA, 16S, WGS	SC623584, SC746460, NSLC-0626-T01	IARC (Serbia, Czech Republic, Romania, Poland, Russia)	Adenocarcinoma	III	78.5	Female	European (EUR)	NA	Deceased	42.57	Yes	No	Yes
NSLC-IARC-0198	Normal	RNA, 16S	SC623702, SC761673	IARC (Serbia, Czech Republic, Romania, Poland, Russia)	Adenocarcinoma	I	78.52	Female	American (AMR) or Mixed	NA	Deceased	114.29	NA	No	Yes
NSLC-IARC-0198	Tumor	RNA, 16S, WGS	SC623710, SC761945, NSLC-0650-T01	IARC (Serbia, Czech Republic, Romania, Poland, Russia)	Adenocarcinoma	I	78.52	Female	American (AMR) or Mixed	NA	Deceased	114.29	NA	No	Yes
NSLC-IARC-0194	Normal	RNA, 16S	SC623667, SC745917	IARC (Serbia, Czech Republic, Romania, Poland, Russia)	Adenocarcinoma	I	78.67	Female	European (EUR)	NA	Alive	254.71	NA	No	No
NSLC-IARC-0194	Tumor	RNA, 16S, WGS	SC623675, SC761822, NSLC-0608-T01	IARC (Serbia, Czech Republic, Romania, Poland, Russia)	Adenocarcinoma	I	78.67	Female	European (EUR)	NA	Alive	254.71	NA	No	No
NSLC-IARC-0113	Normal	RNA, 16S	SC623511, SC745825	IARC (Serbia, Czech Republic, Romania, Poland, Russia)	Carcinoid tumor	I	78.8	Female	European (EUR)	NA	Alive	211.71	Yes	No	No
NSLC-IARC-0113	Tumor	RNA, 16S, WGS	SC623519, SC760092, NSLC-0726-T01	IARC (Serbia, Czech Republic, Romania, Poland, Russia)	Carcinoid tumor	I	78.8	Female	European (EUR)	NA	Alive	211.71	Yes	No	No
NSLC-IARC-0007	Normal	RNA, 16S	SC623515, SC761629	IARC (Serbia, Czech Republic, Romania, Poland, Russia)	Adenocarcinoma	I	78.9	Female	European (EUR)	NA	Alive	47.57	NA	No	No
NSLC-IARC-0007	Tumor	RNA, 16S, WGS	SC623523, SC761797, NSLC-0513-T01	IARC (Serbia, Czech Republic, Romania, Poland, Russia)	Adenocarcinoma	I	78.9	Female	European (EUR)	NA	Alive	47.57	NA	No	No
NSLC-IARC-0041	Normal	RNA, 16S	SC623542, SC761613	IARC (Serbia, Czech Republic, Romania, Poland, Russia)	Adenocarcinoma	I	78.9	Female	European (EUR)	NA	Alive	202.29	NA	No	No
NSLC-IARC-0041	Tumor	RNA, 16S, WGS	SC623550, SC761804, NSLC-0566-T01	IARC (Serbia, Czech Republic, Romania, Poland, Russia)	Adenocarcinoma	I	78.9	Female	European (EUR)	NA	Alive	202.29	NA	No	No
NSLC-IARC-0216	Normal	RNA, 16S	SC623754, SC760001	IARC (Serbia, Czech Republic, Romania, Poland, Russia)	Adenocarcinoma	I	79.53	Female	European (EUR)	NA	Alive	192.86	NA	No	No
NSLC-IARC-0216	Tumor	RNA, 16S, WGS	SC623755, SC761962, NSLC-0734-T01	IARC (Serbia, Czech Republic, Romania, Poland, Russia)	Adenocarcinoma	I	79.53	Female	European (EUR)	NA	Alive	192.86	NA	No	No
NSLC-IARC-0237	Tumor	RNA, 16S, WGS	SC767108, SC761937, NSLC-0542-T01	IARC (Serbia, Czech Republic, Romania, Poland, Russia)	Adenocarcinoma	I	80.13	Female	European (EUR)	NA	Deceased	383.14	NA	No	No
NSLC-IARC-0080	Normal	RNA, 16S	SC623482, SC745977	IARC (Serbia, Czech Republic, Romania, Poland, Russia)	Adenocarcinoma	II	80.4	Female	European (EUR)	NA	Alive	277.57	NA	No	No
NSLC-IARC-0080	Tumor	RNA, 16S	SC623490, SC760105	IARC (Serbia, Czech Republic, Romania, Poland, Russia)	Adenocarcinoma	II	80.4	Female	European (EUR)	NA	Alive	277.57	NA	No	No
NSLC-IARC-0221	Normal	RNA, 16S	SC767053, SC761597	IARC (Serbia, Czech Republic, Romania, Poland, Russia)	Adenocarcinoma	I	80.66	Female	European (EUR)	NA	Alive	168.43	Yes	No	No
NSLC-IARC-0221	Tumor	RNA, 16S, WGS	SC767061, SC761956, NSLC-0737-T01	IARC (Serbia, Czech Republic, Romania, Poland, Russia)	Adenocarcinoma	I	80.66	Female	European (EUR)	NA	Alive	168.43	Yes	No	No
NSLC-IARC-0111	Tumor	RNA, 16S, WGS	SC623520, SC760116, NSLC-0643-T01	IARC (Serbia, Czech Republic, Romania, Poland, Russia)	Adenocarcinoma	III	81.1	Female	European (EUR)	NA	Deceased	181.86	NA	No	No
NSLC-IARC-0129	Normal	RNA, 16S	SC623650, SC762008	IARC (Serbia, Czech Republic, Romania, Poland, Russia)	Squamous cell carcinoma	III	81.32	Female	European (EUR)	NA	Deceased	90.14	Yes	Yes	Yes
NSLC-IARC-0129	Tumor	RNA, 16S, WGS	SC623658, SC761861, NSLC-0546-T01	IARC (Serbia, Czech Republic, Romania, Poland, Russia)	Squamous cell carcinoma	III	81.32	Female	European (EUR)	NA	Deceased	90.14	Yes	Yes	Yes
NSLC-IARC-0004	Normal	RNA, 16S	SC623405, SC759959	IARC (Serbia, Czech Republic, Romania, Poland, Russia)	Adenocarcinoma	I	81.6	Male	European (EUR)	NA	Alive	107.71	NA	No	No
NSLC-IARC-0004	Tumor	RNA, 16S	SC623413, SC760095	IARC (Serbia, Czech Republic, Romania, Poland, Russia)	Adenocarcinoma	I	81.6	Male	European (EUR)	NA	Alive	107.71	NA	No	No
NSLC-IARC-0028	Normal	RNA, 16S	SC623594, SC759971	IARC (Serbia, Czech Republic, Romania, Poland, Russia)	Squamous cell carcinoma	II	81.6	Male	European (EUR)	NA	NA	NA	NA	NA	NA
NSLC-IARC-0028	Tumor	RNA, 16S, WGS	SC623602, SC761868, NSLC-0457-T01	IARC (Serbia, Czech Republic, Romania, Poland, Russia)	Squamous cell carcinoma	II	81.6	Male	European (EUR)	NA	NA	NA	NA	NA	NA
NSLC-IARC-0083	Normal	RNA, 16S	SC623498, SC761696	IARC (Serbia, Czech Republic, Romania, Poland, Russia)	Adenocarcinoma	I	81.7	Female	European (EUR)	NA	Alive	233.57	NA	No	No
NSLC-IARC-0083	Tumor	RNA, 16S, WGS	SC623506, SC760110, NSLC-0600-T01	IARC (Serbia, Czech Republic, Romania, Poland, Russia)	Adenocarcinoma	I	81.7	Female	European (EUR)	NA	Alive	233.57	NA	No	No
NSLC-IARC-0012	Tumor	RNA, 16S, WGS	SC623461, SC746314, NSLC-0467-T01	IARC (Serbia, Czech Republic, Romania, Poland, Russia)	Squamous cell carcinoma	III	82.5	Male	European (EUR)	NA	Alive	114.29	NA	No	No
NSLC-IARC-0012	Normal	RNA, 16S	SC623548, SC761589	IARC (Serbia, Czech Republic, Romania, Poland, Russia)	Squamous cell carcinoma	III	82.5	Male	European (EUR)	NA	Alive	114.29	NA	No	No
NSLC-IARC-0116	Normal	RNA, 16S	SC623464, SC745889	IARC (Serbia, Czech Republic, Romania, Poland, Russia)	Adenocarcinoma	I	84	Female	European (EUR)	NA	Deceased	34.71	Yes	No	No
NSLC-IARC-0116	Tumor	RNA, 16S, WGS	SC623472, SC761805, NSLC-0646-T01	IARC (Serbia, Czech Republic, Romania, Poland, Russia)	Adenocarcinoma	I	84	Female	European (EUR)	NA	Deceased	34.71	Yes	No	No
NSLC-IARC-0071	Normal	RNA, 16S	SC623366, SC759960	IARC (Serbia, Czech Republic, Romania, Poland, Russia)	Adenocarcinoma	NA	86.1	Male	European (EUR)	NA	Deceased	157.57	NA	No	No
NSLC-IARC-0071	Tumor	RNA, 16S, WGS	SC623374, SC760108, NSLC-0653-T01	IARC (Serbia, Czech Republic, Romania, Poland, Russia)	Adenocarcinoma	NA	86.1	Male	European (EUR)	NA	Deceased	157.57	NA	No	No
NSLC-MCAN-0008	Tumor	RNA, 16S	SC767268, SC747001	Mexico City, Mexico	Carcinoid tumor	I	54	Female	American (AMR) or Mixed	No	Alive	251.14	No	No	No
NSLC-MCAN-0019	Tumor	RNA, 16S	SC767309, SC747057	Mexico City, Mexico	Adenocarcinoma	IV	57	Female	American (AMR) or Mixed	No	Alive	30	No	No	Yes
NSLC-MCAN-0020	Tumor	RNA, 16S	SC767261, SC746978	Mexico City, Mexico	Adenocarcinoma	IV	57	Male	American (AMR) or Mixed	No	Alive	153	No	No	Yes
NSLC-MCAN-0016	Tumor	RNA	SC767302	Mexico City, Mexico	Adenocarcinoma	IV	58	Female	American (AMR) or Mixed	No	Alive	127.43	Yes	No	Yes
NSLC-MCAN-0014	Tumor	RNA, 16S	SC767323, SC747056	Mexico City, Mexico	Adenocarcinoma	IV	61	Male	American (AMR) or Mixed	No	Alive	81.14	No	No	Yes
NSLC-MCAN-0015	Tumor	RNA, 16S	SC767246, SC746969	Mexico City, Mexico	Adenocarcinoma	IV	61	Female	American (AMR) or Mixed	No	Deceased	137.29	No	No	Yes
NSLC-MCAN-0009	Tumor	RNA	SC767275	Mexico City, Mexico	Adenocarcinoma	IV	62	Female	American (AMR) or Mixed	No	Alive	25	Yes	No	Yes
NSLC-MCAN-0002	Tumor	RNA, 16S	SC767303, SC746985	Mexico City, Mexico	Adenocarcinoma	IV	62	Female	American (AMR) or Mixed	No	Deceased	169.43	No	No	Yes
NSLC-MCAN-0007	Tumor	RNA, 16S	SC767310, SC746993	Mexico City, Mexico	Adenocarcinoma	IV	67	Female	American (AMR) or Mixed	No	Alive	98.29	No	No	Yes
NSLC-MCAN-0018	Tumor	RNA, 16S	SC767316, SC746970	Mexico City, Mexico	Adenocarcinoma	III	70	Female	American (AMR) or Mixed	No	Alive	213.14	No	No	No
NSLC-MCAN-0013	Tumor	RNA	SC767247	Mexico City, Mexico	Squamous cell carcinoma	IV	72	Male	American (AMR) or Mixed	No	Alive	16.57	Yes	No	Yes
NSLC-MCAN-0005	Tumor	RNA, 16S	SC767289, SC747040	Mexico City, Mexico	Adenocarcinoma	IV	72	Female	American (AMR) or Mixed	No	Alive	26.71	Yes	No	Yes
NSLC-MCAN-0004	Tumor	RNA, 16S	SC767288, SC746864	Mexico City, Mexico	Carcinoid tumor	IV	73	Female	American (AMR) or Mixed	No	Deceased	7.43	No	No	Yes
NSLC-MCAN-0017	Tumor	RNA, 16S	SC767254, SC746977	Mexico City, Mexico	Adenocarcinoma	III	75	Female	American (AMR) or Mixed	No	Alive	130.29	No	No	No
NSLC-MCAN-0012	Tumor	RNA, 16S	SC767324, SC747033	Mexico City, Mexico	Adenocarcinoma	III	75	Female	American (AMR) or Mixed	No	Deceased	42.57	Yes	No	No
NSLC-MCAN-0006	Tumor	RNA	SC767296	Mexico City, Mexico	Squamous cell carcinoma	IV	85	Female	American (AMR) or Mixed	No	Deceased	113	No	No	Yes
NSLC-MAYO-0017	Normal	RNA, 16S	SC623311, SC745821	Minnesota, USA	Adenocarcinoma	I	50	Male	European (EUR)	No	Alive	139.86	NA	NA	NA
NSLC-MAYO-0017	Tumor	RNA, 16S, WGS	SC623319, SC760149, NSLC-0535-T01	Minnesota, USA	Adenocarcinoma	I	50	Male	European (EUR)	No	Alive	139.86	NA	NA	NA
NSLC-MAYO-0008	Normal	RNA, 16S	SC623206, SC759953	Minnesota, USA	Adenocarcinoma	NA	51	Female	European (EUR)	No	Deceased	1	NA	NA	NA
NSLC-MAYO-0008	Tumor	RNA, 16S, WGS	SC623214, SC760120, NSLC-0452-T01	Minnesota, USA	Adenocarcinoma	NA	51	Female	European (EUR)	No	Deceased	1	NA	NA	NA
NSLC-MAYO-0023	Tumor	RNA, WGS	SC623264, NSLC-0477-T01	Minnesota, USA	Adenocarcinoma	I	58	Female	European (EUR)	Yes	Deceased	87	NA	NA	NA
NSLC-MAYO-0007	Normal	RNA, 16S	SC623174, SC745722	Minnesota, USA	Adenocarcinoma	IV	60	Female	European (EUR)	Yes	Deceased	84.29	NA	NA	NA
NSLC-MAYO-0007	Tumor	RNA, 16S, WGS	SC623182, SC761877, NSLC-0534-T01	Minnesota, USA	Adenocarcinoma	IV	60	Female	European (EUR)	Yes	Deceased	84.29	NA	NA	NA
NSLC-MAYO-0019	Tumor	RNA, 16S, WGS	SC623335, SC761916, NSLC-0512-T01	Minnesota, USA	Adenocarcinoma	II	60	Male	European (EUR)	Yes	Alive	252.86	NA	NA	NA
NSLC-MAYO-0011	Tumor	RNA, 16S, WGS	SC623263, SC760146, NSLC-0488-T01	Minnesota, USA	Adenocarcinoma	III	66	Female	East Asian (EAS)	No	Alive	524	Yes	NA	NA
NSLC-MAYO-0016	Normal	RNA, 16S	SC623295, SC761582	Minnesota, USA	Adenocarcinoma	I	71	Female	European (EUR)	No	Alive	263.14	Yes	NA	NA
NSLC-MAYO-0016	Tumor	RNA, 16S, WGS	SC623303, SC761925, NSLC-0523-T01	Minnesota, USA	Adenocarcinoma	I	71	Female	European (EUR)	No	Alive	263.14	Yes	NA	NA
NSLC-MAYO-0018	Tumor	RNA, 16S, WGS	SC623327, SC761919, NSLC-0453-T01	Minnesota, USA	Adenocarcinoma	II	73	Female	European (EUR)	No	Deceased	262	NA	NA	NA
NSLC-MAYO-0013	Tumor	RNA, 16S, WGS	SC623271, SC760148, NSLC-0499-T01	Minnesota, USA	Adenocarcinoma	I	74	Female	European (EUR)	No	Alive	412.14	Yes	NA	NA
NSLC-MAYO-0009	Normal	RNA, 16S	SC623222, SC761586	Minnesota, USA	Adenocarcinoma	IV	75	Female	European (EUR)	Yes	Deceased	41.57	NA	NA	NA
NSLC-MAYO-0009	Tumor	RNA, 16S, WGS	SC623230, SC761555, NSLC-0464-T01	Minnesota, USA	Adenocarcinoma	IV	75	Female	European (EUR)	Yes	Deceased	41.57	NA	NA	NA
NSLC-MAYO-0010	Tumor	RNA, 16S, WGS	SC623238, SC746427, NSLC-0476-T01	Minnesota, USA	Adenocarcinoma	I	77	Female	European (EUR)	Yes	Deceased	34	NA	NA	NA
NSLC-MAYO-0015	Normal	RNA, 16S	SC623279, SC745853	Minnesota, USA	Adenocarcinoma	I	80	Male	European (EUR)	No	Alive	253.29	NA	NA	NA
NSLC-MAYO-0015	Tumor	RNA, 16S, WGS	SC623287, SC760152, NSLC-0511-T01	Minnesota, USA	Adenocarcinoma	I	80	Male	European (EUR)	No	Alive	253.29	NA	NA	NA
NSLC-MAYO-0020	Tumor	RNA, 16S, WGS	SC623343, SC761913, NSLC-0500-T01	Minnesota, USA	Adenocarcinoma	I	83	Female	European (EUR)	No	Alive	279.14	NA	NA	NA
NSLC-NICE-0101	Normal	RNA, 16S	SC623151, SC761564	Nice, France	Sarcomatoid carcinoma	II	54	Male	European (EUR)	No	Alive	4.33	NA	No	No
NSLC-NICE-0101	Tumor	RNA, 16S	SC623159, SC759301	Nice, France	Sarcomatoid carcinoma	II	54	Male	European (EUR)	No	Alive	4.33	NA	No	No
NSLC-NICE-0002	Normal	RNA, 16S, WGS	SC623008, SC759329, NSLC-0299-N01	Nice, France	Adenocarcinoma	II	54	Female	European (EUR)	Yes	Alive	546	Yes	No	No
NSLC-NICE-0002	Tumor	RNA, 16S, WGS	SC623016, SC760424, NSLC-0299-T01	Nice, France	Adenocarcinoma	II	54	Female	European (EUR)	Yes	Alive	546	Yes	No	No
NSLC-NICE-0089	Normal	RNA, 16S	SC623062, SC759303	Nice, France	Adenocarcinoma	II	54	Female	European (EUR)	No	Alive	0	NA	No	No
NSLC-NICE-0089	Tumor	RNA, 16S	SC623070, SC759292	Nice, France	Adenocarcinoma	II	54	Female	European (EUR)	No	Alive	0	NA	No	No
NSLC-NICE-0080	Normal	RNA, 16S, WGS	SC623013, SC760527, NSLC-0307-N01	Nice, France	Adenocarcinoma	II	60	Female	European (EUR)	No	Alive	121.33	NA	No	No
NSLC-NICE-0080	Tumor	RNA, 16S, WGS	SC623021, SC760445, NSLC-0307-T01	Nice, France	Adenocarcinoma	II	60	Female	European (EUR)	No	Alive	121.33	NA	No	No
NSLC-NICE-0088	Normal	RNA, 16S	SC623046, SC745795	Nice, France	Adenocarcinoma	I	61	Female	European (EUR)	No	Alive	104	NA	No	No
NSLC-NICE-0088	Tumor	RNA, 16S	SC623054, SC760523	Nice, France	Adenocarcinoma	I	61	Female	European (EUR)	No	Alive	104	NA	No	No
NSLC-NICE-0074	Normal	RNA, 16S, WGS	SC623028, SC759311, NSLC-0306-N01	Nice, France	Adenocarcinoma	III	62	Female	European (EUR)	No	Alive	121.33	NA	No	Yes
NSLC-NICE-0074	Tumor	RNA, 16S, WGS	SC623036, SC760433, NSLC-0306-T01	Nice, France	Adenocarcinoma	III	62	Female	European (EUR)	No	Alive	121.33	NA	No	Yes
NSLC-NICE-0062	Normal	RNA, 16S, WGS	SC622980, SC745690, NSLC-0305-N01	Nice, France	Adenocarcinoma	II	63	Female	American (AMR) or Mixed	Yes	Alive	195	Yes	No	No
NSLC-NICE-0062	Tumor	RNA, 16S, WGS	SC622988, SC759308, NSLC-0305-T01	Nice, France	Adenocarcinoma	II	63	Female	American (AMR) or Mixed	Yes	Alive	195	Yes	No	No
NSLC-NICE-0044	Normal	RNA	SC623026	Nice, France	Adenocarcinoma	I	64	Female	European (EUR)	No	Alive	299	NA	Yes	No
NSLC-NICE-0044	Tumor	RNA	SC623034	Nice, France	Adenocarcinoma	I	64	Female	European (EUR)	No	Alive	299	NA	Yes	No
NSLC-NICE-0006	Normal	RNA	SC623040	Nice, France	Adenocarcinoma	I	65	Male	European (EUR)	No	Deceased	4.33	NA	No	No
NSLC-NICE-0006	Tumor	RNA	SC623048	Nice, France	Adenocarcinoma	I	65	Male	European (EUR)	No	Deceased	4.33	NA	No	No
NSLC-NICE-0051	Normal	RNA, WGS	SC623011, NSLC-0212-N01	Nice, France	Adenocarcinoma	I	65	Female	European (EUR)	No	Alive	273	Yes	Yes	No
NSLC-NICE-0051	Tumor	RNA, WGS	SC623019, NSLC-0212-T01	Nice, France	Adenocarcinoma	I	65	Female	European (EUR)	No	Alive	273	Yes	Yes	No
NSLC-NICE-0105	Normal	RNA, 16S	SC623104, SC745537	Nice, France	Adenocarcinoma	II	66	Female	European (EUR)	No	Alive	47.67	NA	No	No
NSLC-NICE-0105	Tumor	RNA, 16S	SC623112, SC760414	Nice, France	Adenocarcinoma	II	66	Female	European (EUR)	No	Alive	47.67	NA	No	No
NSLC-NICE-0045	Normal	RNA, WGS	SC623042, NSLC-0304-N01	Nice, France	Adenocarcinoma	I	67	Male	European (EUR)	No	Alive	4.33	NA	No	No
NSLC-NICE-0045	Tumor	RNA, WGS	SC623050, NSLC-0304-T01	Nice, France	Adenocarcinoma	I	67	Male	European (EUR)	No	Alive	4.33	NA	No	No
NSLC-NICE-0024	Normal	RNA	SC623009	Nice, France	Adenocarcinoma	III	67	Male	American (AMR) or Mixed	No	Deceased	13	NA	No	No
NSLC-NICE-0024	Tumor	RNA	SC623017	Nice, France	Adenocarcinoma	III	67	Male	American (AMR) or Mixed	No	Deceased	13	NA	No	No
NSLC-NICE-0028	Normal	RNA, WGS	SC623041, NSLC-0191-N01	Nice, France	Adenocarcinoma	III	67	Female	European (EUR)	Yes	Deceased	60.67	NA	No	Yes
NSLC-NICE-0028	Tumor	RNA, WGS	SC623049, NSLC-0191-T01	Nice, France	Adenocarcinoma	III	67	Female	European (EUR)	Yes	Deceased	60.67	NA	No	Yes
NSLC-NICE-0055	Normal	RNA, 16S, WGS	SC623027, SC759342, NSLC-0215-N01	Nice, France	Adenocarcinoma	I	67	Female	American (AMR) or Mixed	No	Deceased	99.67	NA	No	Yes
NSLC-NICE-0055	Tumor	RNA, 16S, WGS	SC623035, SC760499, NSLC-0215-T01	Nice, France	Adenocarcinoma	I	67	Female	American (AMR) or Mixed	No	Deceased	99.67	NA	No	Yes
NSLC-NICE-0046	Normal	RNA, WGS	SC623058, NSLC-0207-N01	Nice, France	Adenocarcinoma	II	68	Male	European (EUR)	Yes	Alive	186.33	NA	No	Yes
NSLC-NICE-0046	Tumor	RNA, WGS	SC623066, NSLC-0207-T01	Nice, France	Adenocarcinoma	II	68	Male	European (EUR)	Yes	Alive	186.33	NA	No	Yes
NSLC-NICE-0056	Normal	RNA, WGS	SC623043, NSLC-0216-N01	Nice, France	Adenocarcinoma	II	68	Male	American (AMR) or Mixed	No	Alive	203.67	NA	No	Yes
NSLC-NICE-0056	Tumor	RNA, WGS	SC623051, NSLC-0216-T01	Nice, France	Adenocarcinoma	II	68	Male	American (AMR) or Mixed	No	Alive	203.67	NA	No	Yes
NSLC-NICE-0081	Normal	RNA	SC623029	Nice, France	Adenocarcinoma	I	69	Female	European (EUR)	No	Alive	104	Yes	No	No
NSLC-NICE-0081	Tumor	RNA	SC623037	Nice, France	Adenocarcinoma	I	69	Female	European (EUR)	No	Alive	104	Yes	No	No
NSLC-NICE-0075	Tumor	RNA, WGS	SC623052, NSLC-0227-T01	Nice, France	Adenocarcinoma	I	70	Female	European (EUR)	No	Alive	34.67	NA	No	No
NSLC-NICE-0086	Normal	RNA, 16S	SC623014, SC759263	Nice, France	Adenocarcinoma	I	70	Female	European (EUR)	No	Alive	52	NA	No	No
NSLC-NICE-0086	Tumor	RNA, 16S	SC623022, SC760367	Nice, France	Adenocarcinoma	I	70	Female	European (EUR)	No	Alive	52	NA	No	No
NSLC-NICE-0098	Normal	RNA, 16S	SC623135, SC760399	Nice, France	Adenocarcinoma	IV	71	Male	European (EUR)	No	Alive	26	NA	No	No
NSLC-NICE-0098	Tumor	RNA, 16S	SC623143, SC760404	Nice, France	Adenocarcinoma	IV	71	Male	European (EUR)	No	Alive	26	NA	No	No
NSLC-NICE-0095	Normal	RNA, 16S	SC623103, SC759287	Nice, France	Adenocarcinoma	I	71	Female	European (EUR)	No	Alive	0	NA	No	No
NSLC-NICE-0095	Tumor	RNA, 16S	SC623111, SC760525	Nice, France	Adenocarcinoma	I	71	Female	European (EUR)	No	Alive	0	NA	No	No
NSLC-NICE-0072	Normal	RNA, 16S	SC623012, SC760416	Nice, France	Adenocarcinoma	III	72	Female	European (EUR)	No	Deceased	60.67	NA	No	Yes
NSLC-NICE-0072	Tumor	RNA, 16S	SC623020, SC759278	Nice, France	Adenocarcinoma	III	72	Female	European (EUR)	No	Deceased	60.67	NA	No	Yes
NSLC-NICE-0087	Normal	RNA, 16S	SC623030, SC759269	Nice, France	Adenocarcinoma	I	72	Female	European (EUR)	No	Alive	0	NA	No	No
NSLC-NICE-0087	Tumor	RNA, 16S	SC623038, SC759300	Nice, France	Adenocarcinoma	I	72	Female	European (EUR)	No	Alive	0	NA	No	No
NSLC-NICE-0066	Normal	RNA, WGS	SC622996, NSLC-0222-N01	Nice, France	Adenocarcinoma	II	73	Female	European (EUR)	No	Alive	21.67	Yes	No	No
NSLC-NICE-0066	Tumor	RNA, WGS	SC623004, NSLC-0222-T01	Nice, France	Adenocarcinoma	II	73	Female	European (EUR)	No	Alive	21.67	Yes	No	No
NSLC-NICE-0058	Normal	RNA, WGS	SC623059, NSLC-0217-N01	Nice, France	Adenocarcinoma	II	73	Female	European (EUR)	No	Alive	60.67	NA	No	Yes
NSLC-NICE-0058	Tumor	RNA, WGS	SC623067, NSLC-0217-T01	Nice, France	Adenocarcinoma	II	73	Female	European (EUR)	No	Alive	60.67	NA	No	Yes
NSLC-NICE-0102	Normal	RNA	SC623072	Nice, France	Adenocarcinoma	I	74	Male	European (EUR)	No	Alive	4.33	NA	No	No
NSLC-NICE-0102	Tumor	RNA	SC623080	Nice, France	Adenocarcinoma	I	74	Male	European (EUR)	No	Alive	4.33	NA	No	No
NSLC-NICE-0083	Normal	RNA, 16S, WGS	SC623061, SC745683, NSLC-0309-N01	Nice, France	Adenocarcinoma	I	74	Female	European (EUR)	No	Alive	130	NA	No	No
NSLC-NICE-0083	Tumor	RNA, 16S, WGS	SC623069, SC760463, NSLC-0309-T01	Nice, France	Adenocarcinoma	I	74	Female	European (EUR)	No	Alive	130	NA	No	No
NSLC-NICE-0007	Normal	RNA, 16S	SC623056, SC760387	Nice, France	Adenocarcinoma	II	74	Male	European (EUR)	Yes	Alive	281.67	NA	No	No
NSLC-NICE-0007	Tumor	RNA, 16S	SC623064, SC759297	Nice, France	Adenocarcinoma	II	74	Male	European (EUR)	Yes	Alive	281.67	NA	No	No
NSLC-NICE-0023	Normal	RNA, 16S, WGS	SC622993, SC760438, NSLC-0301-N01	Nice, France	Adenocarcinoma	I	75	Female	European (EUR)	No	Alive	312	NA	No	No
NSLC-NICE-0023	Tumor	RNA, 16S, WGS	SC623001, SC760444, NSLC-0301-T01	Nice, France	Adenocarcinoma	I	75	Female	European (EUR)	No	Alive	312	NA	No	No
NSLC-NICE-0090	Tumor	RNA, 16S	SC623079, SC760413	Nice, France	Adenocarcinoma	III	76	Female	European (EUR)	No	Alive	4.33	NA	No	No
NSLC-NICE-0042	Normal	RNA, 16S	SC623010, SC759289	Nice, France	Adenocarcinoma	II	76	Female	European (EUR)	No	Alive	312	Yes	No	Yes
NSLC-NICE-0042	Tumor	RNA, 16S	SC623018, SC760397	Nice, France	Adenocarcinoma	II	76	Female	European (EUR)	No	Alive	312	Yes	No	Yes
NSLC-NICE-0078	Normal	RNA, 16S	SC622997, SC759346	Nice, France	Adenocarcinoma	I	77	Male	European (EUR)	No	Alive	73.67	NA	No	No
NSLC-NICE-0078	Tumor	RNA, 16S	SC623005, SC760507	Nice, France	Adenocarcinoma	I	77	Male	European (EUR)	No	Alive	73.67	NA	No	No
NSLC-NICE-0021	Normal	RNA, WGS	SC622977, NSLC-0187-N01	Nice, France	Adenocarcinoma	IV	77	Female	European (EUR)	No	Deceased	117	Yes	No	Yes
NSLC-NICE-0021	Tumor	RNA, WGS	SC622985, NSLC-0187-T01	Nice, France	Adenocarcinoma	IV	77	Female	European (EUR)	No	Deceased	117	Yes	No	Yes
NSLC-NICE-0033	Normal	RNA, WGS	SC622978, NSLC-0196-N01	Nice, France	Adenocarcinoma	II	77	Female	European (EUR)	No	Deceased	195	Yes	No	Yes
NSLC-NICE-0033	Tumor	RNA, WGS	SC622986, NSLC-0196-T01	Nice, France	Adenocarcinoma	II	77	Female	European (EUR)	No	Deceased	195	Yes	No	Yes
NSLC-NICE-0082	Normal	RNA, 16S, WGS	SC623045, SC759322, NSLC-0308-N01	Nice, France	Adenocarcinoma	I	78	Female	European (EUR)	Yes	Alive	82.33	NA	No	No
NSLC-NICE-0082	Tumor	RNA, 16S, WGS	SC623053, SC759926, NSLC-0308-T01	Nice, France	Adenocarcinoma	I	78	Female	European (EUR)	Yes	Alive	82.33	NA	No	No
NSLC-NICE-0025	Normal	RNA	SC623025	Nice, France	Adenocarcinoma	III	78	Female	European (EUR)	Yes	Deceased	91	NA	No	Yes
NSLC-NICE-0025	Tumor	RNA	SC623033	Nice, France	Adenocarcinoma	III	78	Female	European (EUR)	Yes	Deceased	91	NA	No	Yes
NSLC-NICE-0040	Normal	RNA, 16S	SC622994, SC760415	Nice, France	Adenocarcinoma	I	80	Female	European (EUR)	No	Alive	4.33	NA	No	No
NSLC-NICE-0040	Tumor	RNA, 16S	SC623002, SC759294	Nice, France	Adenocarcinoma	I	80	Female	European (EUR)	No	Alive	4.33	NA	No	No
NSLC-NICE-0097	Normal	RNA, 16S	SC623119, SC760394	Nice, France	Adenocarcinoma	III	81	Female	European (EUR)	No	Alive	78	Yes	No	No
NSLC-NICE-0097	Tumor	RNA, 16S	SC623127, SC760398	Nice, France	Adenocarcinoma	III	81	Female	European (EUR)	No	Alive	78	Yes	No	No
NSLC-NICE-0076	Normal	RNA, WGS	SC623060, NSLC-0228-N01	Nice, France	Adenocarcinoma	I	82	Female	European (EUR)	Yes	Alive	91	NA	No	No
NSLC-NICE-0076	Tumor	RNA, WGS	SC623068, NSLC-0228-T01	Nice, France	Adenocarcinoma	I	82	Female	European (EUR)	Yes	Alive	91	NA	No	No
NSLC-NICE-0029	Normal	RNA, WGS	SC623057, NSLC-0192-N01	Nice, France	Adenocarcinoma	III	82	Male	European (EUR)	No	Alive	125.67	NA	Yes	No
NSLC-NICE-0029	Tumor	RNA, WGS	SC623065, NSLC-0192-T01	Nice, France	Adenocarcinoma	III	82	Male	European (EUR)	No	Alive	125.67	NA	Yes	No
NSLC-NICE-0004	Normal	RNA	SC623024	Nice, France	Adenosquamous carcinoma	II	82	Female	European (EUR)	No	Deceased	160.33	Yes	Yes	No
NSLC-NICE-0004	Tumor	RNA	SC623032	Nice, France	Adenosquamous carcinoma	II	82	Female	European (EUR)	No	Deceased	160.33	Yes	Yes	No
NSLC-NICE-0103	Normal	RNA, 16S	SC623088, SC760418	Nice, France	Adenocarcinoma	III	83	Male	European (EUR)	Yes	Alive	47.67	NA	No	No
NSLC-NICE-0103	Tumor	RNA, 16S	SC623096, SC760383	Nice, France	Adenocarcinoma	III	83	Male	European (EUR)	Yes	Alive	47.67	NA	No	No
NSLC-NICE-0085	Normal	RNA, 16S	SC622998, SC759290	Nice, France	Adenocarcinoma	I	83	Male	European (EUR)	Yes	Alive	52	NA	No	No
NSLC-NICE-0085	Tumor	RNA, 16S	SC623006, SC760403	Nice, France	Adenocarcinoma	I	83	Male	European (EUR)	Yes	Alive	52	NA	No	No
NSLC-PERU-0002	Normal	RNA, 16S	SC766933, SC761991	Lima, Peru	Adenocarcinoma	II	51	Female	American (AMR) or Mixed	Yes	Alive	112.57	No	No	No
NSLC-PERU-0002	Tumor	RNA, 16S	SC767016, SC760224	Lima, Peru	Adenocarcinoma	II	51	Female	American (AMR) or Mixed	Yes	Alive	112.57	No	No	No
NSLC-PERU-0005	Tumor	RNA, 16S	SC766969, SC746852	Lima, Peru	Adenocarcinoma	III	56	Male	American (AMR) or Mixed	Yes	Alive	35.43	No	No	No
NSLC-PERU-0005	Normal	RNA, 16S	SC766985, SC746836	Lima, Peru	Adenocarcinoma	III	56	Male	American (AMR) or Mixed	Yes	Alive	35.43	No	No	No
NSLC-PERU-0001	Normal	RNA, 16S	SC766925, SC760225	Lima, Peru	Adenocarcinoma	I	64	Male	American (AMR) or Mixed	Yes	Alive	114.43	No	No	No
NSLC-PERU-0003	Normal	RNA	SC766949	Lima, Peru	Adenocarcinoma	I	64	Female	American (AMR) or Mixed	Yes	Alive	23.43	No	No	No
NSLC-PERU-0001	Tumor	RNA, 16S	SC767000, SC761988	Lima, Peru	Adenocarcinoma	I	64	Male	American (AMR) or Mixed	Yes	Alive	114.43	No	No	No
NSLC-PERU-0004	Normal	RNA, 16S	SC766941, SC760232	Lima, Peru	Adenocarcinoma	III	69	Female	American (AMR) or Mixed	Yes	Alive	114.43	No	No	No
NSLC-PERU-0004	Tumor	RNA, 16S	SC767008, SC760229	Lima, Peru	Adenocarcinoma	III	69	Female	American (AMR) or Mixed	Yes	Alive	114.43	No	No	No
NSLC-WELL-0015	Tumor	RNA, 16S, WGS	SC623305, SC761886, NSLC-0399-T01	New York, USA	Carcinoid tumor	I	31	Female	European (EUR)	NA	Alive	99.67	Yes	No	No
NSLC-WELL-0008	Normal	RNA, 16S	SC623288, SC759963	New York, USA	Carcinoid tumor	I	37	Female	European (EUR)	NA	Alive	320.67	No	No	No
NSLC-WELL-0008	Tumor	RNA, 16S, WGS	SC623296, SC761901, NSLC-0406-T01	New York, USA	Carcinoid tumor	I	37	Female	European (EUR)	NA	Alive	320.67	No	No	No
NSLC-WELL-0016	Normal	RNA, 16S	SC623313, SC760506	New York, USA	Carcinoid tumor	II	43	Female	European (EUR)	NA	Alive	91	Yes	No	No
NSLC-WELL-0016	Tumor	RNA, 16S, WGS	SC623321, SC761896, NSLC-0407-T01	New York, USA	Carcinoid tumor	II	43	Female	European (EUR)	NA	Alive	91	Yes	No	No
NSLC-WELL-0006	Normal	RNA, 16S	SC623272, SC761577	New York, USA	Carcinoid tumor	III	44	Female	European (EUR)	NA	Alive	351	No	Yes	Yes
NSLC-WELL-0006	Tumor	RNA, 16S, WGS	SC623280, SC761908, NSLC-0390-T01	New York, USA	Carcinoid tumor	III	44	Female	European (EUR)	NA	Alive	351	No	Yes	Yes
NSLC-WELL-0014	Normal	RNA, 16S	SC623281, SC760531	New York, USA	Carcinoid tumor	I	51	Female	European (EUR)	NA	Alive	95.33	Yes	No	No
NSLC-WELL-0014	Tumor	RNA, 16S, WGS	SC623289, SC761934, NSLC-0391-T01	New York, USA	Carcinoid tumor	I	51	Female	European (EUR)	NA	Alive	95.33	Yes	No	No
NSLC-WELL-0013	Normal	RNA, 16S	SC623265, SC761571	New York, USA	Carcinoid tumor	I	59	Male	European (EUR)	NA	Alive	60.67	No	No	No
NSLC-WELL-0013	Tumor	RNA, 16S, WGS	SC623273, SC761930, NSLC-0383-T01	New York, USA	Carcinoid tumor	I	59	Male	European (EUR)	NA	Alive	60.67	No	No	No
NSLC-WELL-0017	Tumor	RNA, 16S, WGS	SC623337, SC761902, NSLC-0415-T01	New York, USA	Carcinoid tumor	I	64	Female	European (EUR)	NA	Alive	82.33	No	No	No
NSLC-WELL-0009	Normal	RNA, 16S	SC623304, SC745900	New York, USA	Sarcomatoid carcinoma	I	65	Female	European (EUR)	NA	Deceased	60.67	No	Yes	Yes
NSLC-WELL-0009	Tumor	RNA, 16S, WGS	SC623312, SC760133, NSLC-0414-T01	New York, USA	Sarcomatoid carcinoma	I	65	Female	European (EUR)	NA	Deceased	60.67	No	Yes	Yes
NSLC-WELL-0011	Normal	RNA, 16S	SC623328, SC745815	New York, USA	Adenocarcinoma	II	70	Female	European (EUR)	NA	Deceased	91	No	Yes	Yes
NSLC-WELL-0011	Tumor	RNA, 16S, WGS	SC623336, SC760155, NSLC-0431-T01	New York, USA	Adenocarcinoma	II	70	Female	European (EUR)	NA	Deceased	91	No	Yes	Yes
NSLC-WELL-0018	Normal	RNA, 16S	SC623345, SC759341	New York, USA	Adenocarcinoma	I	72	Female	European (EUR)	NA	Alive	17.33	Yes	No	No
NSLC-WELL-0018	Tumor	RNA, 16S, WGS	SC623353, SC761909, NSLC-0423-T01	New York, USA	Adenocarcinoma	I	72	Female	European (EUR)	NA	Alive	17.33	Yes	No	No
NSLC-WELL-0012	Normal	RNA, 16S	SC623344, SC745884	New York, USA	Adenocarcinoma	II	76	Female	European (EUR)	NA	Deceased	91	Yes	Yes	No
NSLC-WELL-0012	Tumor	RNA, 16S, WGS	SC623352, SC761929, NSLC-0440-T01	New York, USA	Adenocarcinoma	II	76	Female	European (EUR)	NA	Deceased	91	Yes	Yes	No
NSLC-TWAN-0176	Normal	RNA, 16S	SC766680, SC746870	Taiwan	Adenocarcinoma	I	32	Female	East Asian (EAS)	Yes	Alive	283.14	No	NA	No
NSLC-TWAN-0252	Normal	RNA, 16S, WGS	SC766803, SC760062, NSLC-1030-N01	Taiwan	Adenocarcinoma	I	33	Female	East Asian (EAS)	Yes	Alive	145.29	No	NA	No
NSLC-TWAN-0252	Tumor	RNA, 16S, WGS	SC766844, SC746243, NSLC-1030-T01	Taiwan	Adenocarcinoma	I	33	Female	East Asian (EAS)	Yes	Alive	145.29	No	NA	No
NSLC-TWAN-0050	Tumor	RNA, 16S	SC767250, SC746209	Taiwan	Adenocarcinoma	I	33	Female	East Asian (EAS)	Yes	Alive	353.86	No	NA	No
NSLC-TWAN-0050	Normal	RNA, 16S	SC767291, SC760068	Taiwan	Adenocarcinoma	I	33	Female	East Asian (EAS)	Yes	Alive	353.86	No	NA	No
NSLC-TWAN-0185	Normal	RNA, 16S, WGS	SC766571, SC746919, NSLC-0988-N01	Taiwan	Adenocarcinoma	I	36	Male	East Asian (EAS)	Yes	Alive	126.43	No	NA	No
NSLC-TWAN-0190	Normal	RNA, 16S, WGS	SC766611, SC760265, NSLC-0993-N01	Taiwan	Adenocarcinoma	I	37	Male	East Asian (EAS)	Yes	Alive	256.43	No	NA	No
NSLC-TWAN-0190	Tumor	RNA, 16S, WGS	SC766659, SC761548, NSLC-0993-T01	Taiwan	Adenocarcinoma	I	37	Male	East Asian (EAS)	Yes	Alive	256.43	No	NA	No
NSLC-TWAN-0160	Tumor	RNA, 16S, WGS	SC766733, SC746819, NSLC-0963-T01	Taiwan	Adenocarcinoma	I	39	Female	East Asian (EAS)	Yes	Alive	289.57	No	NA	No
NSLC-TWAN-0070	Tumor	RNA, 16S	SC767273, SC760028	Taiwan	Adenocarcinoma	I	39	Female	East Asian (EAS)	Yes	Alive	362.71	No	NA	No
NSLC-TWAN-0070	Normal	RNA, 16S	SC767307, SC746135	Taiwan	Adenocarcinoma	I	39	Female	East Asian (EAS)	Yes	Alive	362.71	No	NA	No
NSLC-TWAN-0148	Tumor	RNA, 16S, WGS	SC767106, SC746757, NSLC-0953-T01	Taiwan	Adenocarcinoma	IV	40	Female	East Asian (EAS)	Yes	Deceased	60.7	No	NA	Yes
NSLC-TWAN-0139	Tumor	RNA, 16S, WGS	SC767059, SC746667, NSLC-0944-T01	Taiwan	Adenocarcinoma	I	40	Female	East Asian (EAS)	Yes	Alive	301.43	No	NA	No
NSLC-TWAN-0139	Normal	RNA, 16S, WGS	SC767065, SC760184, NSLC-0944-N01	Taiwan	Adenocarcinoma	I	40	Female	East Asian (EAS)	Yes	Alive	301.43	No	NA	No
NSLC-TWAN-0006	Normal	RNA, 16S	SC767161, SC746279	Taiwan	Adenocarcinoma	III	41	Female	East Asian (EAS)	Yes	Deceased	52.3	NA	NA	Yes
NSLC-TWAN-0006	Tumor	RNA, 16S	SC767169, SC761768	Taiwan	Adenocarcinoma	III	41	Female	East Asian (EAS)	Yes	Deceased	52.3	NA	NA	Yes
NSLC-TWAN-0154	Tumor	RNA, 16S, WGS	SC767090, SC760228, NSLC-1225-T01	Taiwan	Adenocarcinoma	I	41	Female	East Asian (EAS)	No	Alive	285.57	No	NA	No
NSLC-TWAN-0154	Normal	RNA, 16S, WGS	SC767139, SC746810, NSLC-1225-N01	Taiwan	Adenocarcinoma	I	41	Female	East Asian (EAS)	No	Alive	285.57	No	NA	No
NSLC-TWAN-0076	Normal	RNA, 16S, WGS	SC766956, SC760040, NSLC-0886-N01	Taiwan	Adenocarcinoma	III	42	Female	East Asian (EAS)	Yes	Deceased	260.9	No	NA	No
NSLC-TWAN-0076	Tumor	RNA, 16S, WGS	SC767034, SC761720, NSLC-0886-T01	Taiwan	Adenocarcinoma	III	42	Female	East Asian (EAS)	Yes	Deceased	260.9	No	NA	No
NSLC-TWAN-0078	Normal	RNA, 16S	SC766955, SC759992	Taiwan	Adenocarcinoma	III	43	Female	East Asian (EAS)	Yes	Deceased	178.1	No	NA	No
NSLC-TWAN-0078	Tumor	RNA, 16S	SC767004, SC761665	Taiwan	Adenocarcinoma	III	43	Female	East Asian (EAS)	Yes	Deceased	178.1	No	NA	No
NSLC-TWAN-0253	Tumor	RNA, 16S, WGS	SC766773, SC760075, NSLC-1031-T01	Taiwan	Adenocarcinoma	I	43	Female	East Asian (EAS)	Yes	Alive	169.57	No	NA	No
NSLC-TWAN-0253	Normal	RNA, 16S, WGS	SC766851, SC760072, NSLC-1031-N01	Taiwan	Adenocarcinoma	I	43	Female	East Asian (EAS)	Yes	Alive	169.57	No	NA	No
NSLC-TWAN-0033	Tumor	RNA, 16S, WGS	SC767182, SC760065, NSLC-0846-T01	Taiwan	Adenocarcinoma	NA	43	Female	East Asian (EAS)	No	Alive	403.86	No	NA	No
NSLC-TWAN-0033	Normal	RNA, 16S, WGS	SC767206, SC761773, NSLC-0846-N01	Taiwan	Adenocarcinoma	NA	43	Female	East Asian (EAS)	No	Alive	403.86	No	NA	No
NSLC-TWAN-0041	Normal	RNA, 16S, WGS	SC767207, SC761714, NSLC-0854-N01	Taiwan	Adenocarcinoma	I	43	Female	East Asian (EAS)	Yes	Alive	395.71	No	NA	No
NSLC-TWAN-0041	Tumor	RNA, 16S, WGS	SC767256, SC761746, NSLC-0854-T01	Taiwan	Adenocarcinoma	I	43	Female	East Asian (EAS)	Yes	Alive	395.71	No	NA	No
NSLC-TWAN-0127	Normal	RNA, 16S, WGS	SC766601, SC760180, NSLC-0932-N01	Taiwan	Adenocarcinoma	I	44	Male	East Asian (EAS)	Yes	Alive	248	No	NA	No
NSLC-TWAN-0127	Tumor	RNA, 16S, WGS	SC766649, SC761942, NSLC-0932-T01	Taiwan	Adenocarcinoma	I	44	Male	East Asian (EAS)	Yes	Alive	248	No	NA	No
NSLC-TWAN-0211	Tumor	RNA, 16S, WGS	SC766684, SC760254, NSLC-1010-T01	Taiwan	Adenocarcinoma	I	44	Female	East Asian (EAS)	Yes	Alive	250.57	No	NA	No
NSLC-TWAN-0211	Normal	RNA, 16S, WGS	SC766751, SC760249, NSLC-1010-N01	Taiwan	Adenocarcinoma	I	44	Female	East Asian (EAS)	Yes	Alive	250.57	No	NA	No
NSLC-TWAN-0255	Normal	RNA, 16S, WGS	SC766798, SC746316, NSLC-1033-N01	Taiwan	Adenocarcinoma	I	44	Female	East Asian (EAS)	Yes	Alive	164.14	No	NA	No
NSLC-TWAN-0255	Tumor	RNA, 16S, WGS	SC766847, SC760089, NSLC-1033-T01	Taiwan	Adenocarcinoma	I	44	Female	East Asian (EAS)	Yes	Alive	164.14	No	NA	No
NSLC-TWAN-0130	Tumor	RNA, 16S, WGS	SC766569, SC761953, NSLC-0935-T01	Taiwan	Adenocarcinoma	I	45	Male	East Asian (EAS)	Yes	Alive	331.57	No	NA	No
NSLC-TWAN-0191	Tumor	RNA, 16S, WGS	SC766572, SC760284, NSLC-0994-T01	Taiwan	Adenocarcinoma	IV	45	Female	East Asian (EAS)	No	Alive	269.86	No	NA	No
NSLC-TWAN-0132	Normal	RNA, 16S	SC766578, SC760171	Taiwan	Adenocarcinoma	II	45	Female	East Asian (EAS)	Yes	Alive	330.57	No	NA	No
NSLC-TWAN-0130	Normal	RNA, 16S, WGS	SC766617, SC760159, NSLC-0935-N01	Taiwan	Adenocarcinoma	I	45	Male	East Asian (EAS)	Yes	Alive	331.57	No	NA	No
NSLC-TWAN-0191	Normal	RNA, 16S, WGS	SC766619, SC760276, NSLC-0994-N01	Taiwan	Adenocarcinoma	IV	45	Female	East Asian (EAS)	No	Alive	269.86	No	NA	No
NSLC-TWAN-0073	Normal	RNA, 16S, WGS	SC766979, SC760008, NSLC-0883-N01	Taiwan	Adenocarcinoma	I	45	Female	East Asian (EAS)	Yes	Alive	371.86	No	NA	No
NSLC-TWAN-0073	Tumor	RNA, 16S, WGS	SC766996, SC746116, NSLC-0883-T01	Taiwan	Adenocarcinoma	I	45	Female	East Asian (EAS)	Yes	Alive	371.86	No	NA	No
NSLC-TWAN-0132	Tumor	RNA, 16S	SC767007, SC761968	Taiwan	Adenocarcinoma	II	45	Female	East Asian (EAS)	Yes	Alive	330.57	No	NA	No
NSLC-TWAN-0201	Normal	RNA, 16S, WGS	SC767195, SC760324, NSLC-1226-N01	Taiwan	Squamous cell carcinoma	III	45	Female	East Asian (EAS)	Yes	Alive	244.43	No	NA	No
NSLC-TWAN-0201	Tumor	RNA, 16S, WGS	SC767203, SC762004, NSLC-1226-T01	Taiwan	Squamous cell carcinoma	III	45	Female	East Asian (EAS)	Yes	Alive	244.43	No	NA	No
NSLC-TWAN-0058	Normal	RNA, 16S	SC767251, SC760045	Taiwan	Adenocarcinoma	I	45	Female	East Asian (EAS)	No	Alive	391.57	No	NA	No
NSLC-TWAN-0222	Tumor	RNA, 16S, WGS	SC766746, SC760329, NSLC-1016-T01	Taiwan	Adenocarcinoma	II	47	Female	East Asian (EAS)	Yes	Alive	197.29	No	NA	No
NSLC-TWAN-0222	Normal	RNA, 16S, WGS	SC766776, SC747020, NSLC-1016-N01	Taiwan	Adenocarcinoma	II	47	Female	East Asian (EAS)	Yes	Alive	197.29	No	NA	No
NSLC-TWAN-0231	Tumor	RNA, 16S, WGS	SC766785, SC760311, NSLC-1018-T01	Taiwan	Adenocarcinoma	I	47	Male	East Asian (EAS)	No	Alive	198.57	Yes	NA	No
NSLC-TWAN-0231	Normal	RNA, 16S, WGS	SC766832, SC746998, NSLC-1018-N01	Taiwan	Adenocarcinoma	I	47	Male	East Asian (EAS)	No	Alive	198.57	Yes	NA	No
NSLC-TWAN-0079	Tumor	RNA, 16S, WGS	SC767027, SC761711, NSLC-0889-T01	Taiwan	Adenocarcinoma	III	46	Female	East Asian (EAS)	Yes	Alive	374.29	No	NA	No
NSLC-TWAN-0079	Normal	RNA, 16S, WGS	SC767035, SC760011, NSLC-0889-N01	Taiwan	Adenocarcinoma	III	46	Female	East Asian (EAS)	Yes	Alive	374.29	No	NA	No
NSLC-TWAN-0210	Tumor	RNA, 16S, WGS	SC766629, SC760295, NSLC-1009-T01	Taiwan	Adenocarcinoma	III	47	Male	East Asian (EAS)	No	Deceased	169.4	No	NA	No
NSLC-TWAN-0210	Normal	RNA, 16S, WGS	SC766645, SC746930, NSLC-1009-N01	Taiwan	Adenocarcinoma	III	47	Male	East Asian (EAS)	No	Deceased	169.4	No	NA	No
NSLC-TWAN-0182	Tumor	RNA, 16S	SC766610, SC760251	Taiwan	Adenocarcinoma	NA	47	Male	East Asian (EAS)	Yes	Alive	235.86	No	NA	No
NSLC-TWAN-0131	Normal	RNA, 16S, WGS	SC766625, SC760163, NSLC-0936-N01	Taiwan	Adenocarcinoma	I	47	Male	East Asian (EAS)	Yes	Alive	317.43	No	NA	No
NSLC-TWAN-0179	Tumor	RNA, WGS	SC766704, NSLC-0982-T01	Taiwan	Adenocarcinoma	I	47	Female	East Asian (EAS)	No	Alive	237.86	No	NA	No
NSLC-TWAN-0182	Normal	RNA, 16S	SC766720, SC760248	Taiwan	Adenocarcinoma	NA	47	Male	East Asian (EAS)	Yes	Alive	235.86	No	NA	No
NSLC-TWAN-0131	Tumor	RNA, 16S, WGS	SC767130, SC760166, NSLC-0936-T01	Taiwan	Adenocarcinoma	I	47	Male	East Asian (EAS)	Yes	Alive	317.43	No	NA	No
NSLC-TWAN-0060	Tumor	RNA, 16S, WGS	SC767292, SC761693, NSLC-0870-T01	Taiwan	Adenocarcinoma	I	47	Female	East Asian (EAS)	Yes	Alive	391.43	No	NA	No
NSLC-TWAN-0116	Normal	RNA, 16S, WGS	SC766628, SC746664, NSLC-0922-N01	Taiwan	Adenocarcinoma	III	48	Female	East Asian (EAS)	Yes	Deceased	91.1	No	NA	No
NSLC-TWAN-0116	Tumor	RNA, 16S, WGS	SC766654, SC760189, NSLC-0922-T01	Taiwan	Adenocarcinoma	III	48	Female	East Asian (EAS)	Yes	Deceased	91.1	No	NA	No
NSLC-TWAN-0189	Normal	RNA, 16S	SC766603, SC746888	Taiwan	Adenocarcinoma	I	48	Male	East Asian (EAS)	No	Alive	253.14	No	NA	No
NSLC-TWAN-0189	Tumor	RNA, 16S	SC766643, SC746896	Taiwan	Adenocarcinoma	I	48	Male	East Asian (EAS)	No	Alive	253.14	No	NA	No
NSLC-TWAN-0242	Tumor	RNA, 16S, WGS	SC766796, SC761999, NSLC-1024-T01	Taiwan	Adenocarcinoma	I	48	Female	East Asian (EAS)	No	Alive	173.14	No	NA	No
NSLC-TWAN-0242	Normal	RNA, 16S, WGS	SC766834, SC760331, NSLC-1024-N01	Taiwan	Adenocarcinoma	I	48	Female	East Asian (EAS)	No	Alive	173.14	No	NA	No
NSLC-TWAN-0039	Normal	RNA, 16S, WGS	SC767191, SC746281, NSLC-0852-N01	Taiwan	Adenocarcinoma	I	48	Female	East Asian (EAS)	Yes	Alive	407.86	No	NA	No
NSLC-TWAN-0022	Normal	RNA, 16S, WGS	SC767202, SC761736, NSLC-0838-N01	Taiwan	Adenocarcinoma	I	48	Female	East Asian (EAS)	Yes	Alive	418.14	No	NA	No
NSLC-TWAN-0039	Tumor	RNA, 16S, WGS	SC767241, SC761762, NSLC-0852-T01	Taiwan	Adenocarcinoma	I	48	Female	East Asian (EAS)	Yes	Alive	407.86	No	NA	No
NSLC-TWAN-0187	Tumor	RNA, 16S, WGS	SC766634, SC760294, NSLC-0990-T01	Taiwan	Adenocarcinoma	III	49	Female	East Asian (EAS)	Yes	Alive	252.29	No	NA	No
NSLC-TWAN-0215	Tumor	RNA, 16S, WGS	SC766670, SC746954, NSLC-1232-T01	Taiwan	Adenocarcinoma	I	49	Female	East Asian (EAS)	Yes	Alive	237.86	No	NA	No
NSLC-TWAN-0215	Normal	RNA, 16S, WGS	SC766695, SC746946, NSLC-1232-N01	Taiwan	Adenocarcinoma	I	49	Female	East Asian (EAS)	Yes	Alive	237.86	No	NA	No
NSLC-TWAN-0187	Normal	RNA, 16S, WGS	SC766736, SC760281, NSLC-0990-N01	Taiwan	Adenocarcinoma	III	49	Female	East Asian (EAS)	Yes	Alive	252.29	No	NA	No
NSLC-TWAN-0102	Tumor	RNA, 16S, WGS	SC766998, SC761734, NSLC-0908-T01	Taiwan	Adenocarcinoma	I	49	Female	East Asian (EAS)	Yes	Alive	355.14	No	NA	No
NSLC-TWAN-0136	Normal	RNA, 16S	SC766999, SC760198	Taiwan	Adenocarcinoma	I	49	Female	East Asian (EAS)	Yes	Alive	278.86	No	NA	No
NSLC-TWAN-0056	Normal	RNA, 16S, WGS	SC767026, SC760033, NSLC-0866-N01	Taiwan	Adenocarcinoma	NA	49	Female	East Asian (EAS)	Yes	Alive	390.14	No	NA	No
NSLC-TWAN-0136	Tumor	RNA, 16S	SC767056, SC760200	Taiwan	Adenocarcinoma	I	49	Female	East Asian (EAS)	Yes	Alive	278.86	No	NA	No
NSLC-TWAN-0102	Normal	RNA, 16S, WGS	SC767136, SC746144, NSLC-0908-N01	Taiwan	Adenocarcinoma	I	49	Female	East Asian (EAS)	Yes	Alive	355.14	No	NA	No
NSLC-TWAN-0056	Tumor	RNA, 16S, WGS	SC767264, SC761708, NSLC-0866-T01	Taiwan	Adenocarcinoma	NA	49	Female	East Asian (EAS)	Yes	Alive	390.14	No	NA	No
NSLC-TWAN-0106	Normal	RNA, 16S, WGS	SC766608, SC760145, NSLC-0912-N01	Taiwan	Adenocarcinoma	I	50	Female	East Asian (EAS)	Yes	Alive	344.43	No	NA	No
NSLC-TWAN-0106	Tumor	RNA, 16S, WGS	SC766648, SC761923, NSLC-0912-T01	Taiwan	Adenocarcinoma	I	50	Female	East Asian (EAS)	Yes	Alive	344.43	No	NA	No
NSLC-TWAN-0194	Normal	RNA, 16S, WGS	SC766595, SC746873, NSLC-0997-N01	Taiwan	Adenocarcinoma	NA	51	Female	East Asian (EAS)	Yes	Alive	261.14	No	NA	No
NSLC-TWAN-0194	Tumor	RNA, 16S, WGS	SC766604, SC746881, NSLC-0997-T01	Taiwan	Adenocarcinoma	NA	51	Female	East Asian (EAS)	Yes	Alive	261.14	No	NA	No
NSLC-TWAN-0199	Normal	RNA, 16S, WGS	SC766714, SC760308, NSLC-1002-N01	Taiwan	Adenocarcinoma	I	51	Male	East Asian (EAS)	No	Alive	183	No	NA	No
NSLC-TWAN-0199	Tumor	RNA, 16S, WGS	SC766744, SC760313, NSLC-1002-T01	Taiwan	Adenocarcinoma	I	51	Male	East Asian (EAS)	No	Alive	183	No	NA	No
NSLC-TWAN-0011	Tumor	RNA, 16S, WGS	SC767145, SC761771, NSLC-0827-T01	Taiwan	Adenocarcinoma	II	51	Male	East Asian (EAS)	Yes	Alive	418	No	NA	No
NSLC-TWAN-0018	Tumor	RNA, 16S, WGS	SC767156, SC760074, NSLC-0834-T01	Taiwan	Adenocarcinoma	I	51	Male	East Asian (EAS)	Yes	Alive	419.86	No	NA	No
NSLC-TWAN-0032	Tumor	RNA, 16S, WGS	SC767174, SC761752, NSLC-0845-T01	Taiwan	Adenocarcinoma	I	51	Female	East Asian (EAS)	Yes	Alive	269.86	No	NA	No
NSLC-TWAN-0018	Normal	RNA, 16S, WGS	SC767186, SC760078, NSLC-0834-N01	Taiwan	Adenocarcinoma	I	51	Male	East Asian (EAS)	Yes	Alive	419.86	No	NA	No
NSLC-TWAN-0032	Normal	RNA, 16S, WGS	SC767198, SC761761, NSLC-0845-N01	Taiwan	Adenocarcinoma	I	51	Female	East Asian (EAS)	Yes	Alive	269.86	No	NA	No
NSLC-TWAN-0011	Normal	RNA, 16S, WGS	SC767232, SC761741, NSLC-0827-N01	Taiwan	Adenocarcinoma	II	51	Male	East Asian (EAS)	Yes	Alive	418	No	NA	No
NSLC-TWAN-0045	Normal	RNA, 16S	SC767223, SC746218	Taiwan	Adenocarcinoma	I	52	Female	East Asian (EAS)	Yes	Deceased	160.9	NA	NA	No
NSLC-TWAN-0045	Tumor	RNA, 16S	SC767237, SC760070	Taiwan	Adenocarcinoma	I	52	Female	East Asian (EAS)	Yes	Deceased	160.9	NA	NA	No
NSLC-TWAN-0001	Tumor	RNA, 16S	SC767147, SC761735	Taiwan	Squamous cell carcinoma	II	52	Female	East Asian (EAS)	Yes	Deceased	169.4	No	NA	No
NSLC-TWAN-0001	Normal	RNA, 16S	SC767233, SC760054	Taiwan	Squamous cell carcinoma	II	52	Female	East Asian (EAS)	Yes	Deceased	169.4	No	NA	No
NSLC-TWAN-0272	Tumor	RNA, 16S, WGS	SC766782, SC760088, NSLC-1044-T01	Taiwan	Adenocarcinoma	II	52	Male	East Asian (EAS)	Yes	Alive	142.57	No	NA	No
NSLC-TWAN-0272	Normal	RNA, 16S, WGS	SC766813, SC746310, NSLC-1044-N01	Taiwan	Adenocarcinoma	II	52	Male	East Asian (EAS)	Yes	Alive	142.57	No	NA	No
NSLC-TWAN-0261	Tumor	RNA, 16S, WGS	SC766864, SC761553, NSLC-1037-T01	Taiwan	Adenocarcinoma	III	52	Female	East Asian (EAS)	Yes	Alive	64.57	No	NA	No
NSLC-TWAN-0150	Normal	RNA, 16S, WGS	SC767107, SC760202, NSLC-0955-N01	Taiwan	Adenocarcinoma	I	52	Female	East Asian (EAS)	Yes	Alive	283.29	No	NA	No
NSLC-TWAN-0044	Tumor	RNA, 16S, WGS	SC767277, SC761743, NSLC-0856-T01	Taiwan	Adenocarcinoma	I	52	Female	East Asian (EAS)	Yes	Alive	402.57	No	NA	No
NSLC-TWAN-0170	Tumor	RNA, 16S, WGS	SC766679, SC760250, NSLC-0973-T01	Taiwan	Adenocarcinoma	IV	53	Female	East Asian (EAS)	Yes	Deceased	178.1	No	NA	No
NSLC-TWAN-0123	Tumor	RNA, 16S, WGS	SC766607, SC760162, NSLC-0928-T01	Taiwan	Adenocarcinoma	IV	53	Female	East Asian (EAS)	Yes	Deceased	295.6	No	NA	Yes
NSLC-TWAN-0123	Normal	RNA, 16S, WGS	SC766740, SC760161, NSLC-0928-N01	Taiwan	Adenocarcinoma	IV	53	Female	East Asian (EAS)	Yes	Deceased	295.6	No	NA	Yes
NSLC-TWAN-0128	Normal	RNA, 16S	SC766609, SC746594	Taiwan	Adenocarcinoma	I	53	Male	East Asian (EAS)	Yes	Alive	149.43	No	NA	No
NSLC-TWAN-0128	Tumor	RNA, 16S	SC766657, SC746602	Taiwan	Adenocarcinoma	I	53	Male	East Asian (EAS)	Yes	Alive	149.43	No	NA	No
NSLC-TWAN-0165	Tumor	RNA, 16S, WGS	SC766750, SC760260, NSLC-0968-T01	Taiwan	Adenocarcinoma	I	53	Female	East Asian (EAS)	Yes	Alive	130.29	No	NA	No
NSLC-TWAN-0275	Normal	RNA, 16S, WGS	SC766815, SC760102, NSLC-1047-N01	Taiwan	Adenocarcinoma	I	53	Female	East Asian (EAS)	Yes	Alive	137.43	No	NA	No
NSLC-TWAN-0275	Tumor	RNA, 16S, WGS	SC766854, SC746366, NSLC-1047-T01	Taiwan	Adenocarcinoma	I	53	Female	East Asian (EAS)	Yes	Alive	137.43	No	NA	No
NSLC-TWAN-0046	Tumor	RNA, 16S, WGS	SC767150, SC761725, NSLC-0858-T01	Taiwan	Adenocarcinoma	I	53	Female	East Asian (EAS)	Yes	Alive	284	No	NA	No
NSLC-TWAN-0046	Normal	RNA, 16S, WGS	SC767231, SC760047, NSLC-0858-N01	Taiwan	Adenocarcinoma	I	53	Female	East Asian (EAS)	Yes	Alive	284	No	NA	No
NSLC-TWAN-0063	Normal	RNA, 16S	SC767313, SC746189	Taiwan	Adenocarcinoma	I	53	Female	East Asian (EAS)	No	Alive	388.43	No	NA	No
NSLC-TWAN-0221	Tumor	RNA, 16S, WGS	SC766675, SC760292, NSLC-1234-T01	Taiwan	Adenocarcinoma	I	55	Male	East Asian (EAS)	No	Alive	205.14	No	NA	No
NSLC-TWAN-0245	Tumor	RNA, 16S	SC766772, SC760318	Taiwan	Adenocarcinoma	NA	54	Female	East Asian (EAS)	Yes	NA	NA	NA	NA	No
NSLC-TWAN-0002	Tumor	RNA, 16S, WGS	SC767211, SC761721, NSLC-0821-T01	Taiwan	Adenocarcinoma	I	54	Male	East Asian (EAS)	No	Alive	442.57	No	NA	No
NSLC-TWAN-0003	Normal	RNA	SC767218	Taiwan	Adenocarcinoma	I	54	Female	East Asian (EAS)	Yes	NA	NA	No	NA	No
NSLC-TWAN-0129	Tumor	RNA, 16S, WGS	SC766570, SC746587, NSLC-0934-T01	Taiwan	Adenocarcinoma	II	55	Female	East Asian (EAS)	Yes	Deceased	134.7	No	NA	No
NSLC-TWAN-0129	Normal	RNA, 16S, WGS	SC766633, SC760183, NSLC-0934-N01	Taiwan	Adenocarcinoma	II	55	Female	East Asian (EAS)	Yes	Deceased	134.7	No	NA	No
NSLC-TWAN-0250	Tumor	RNA, 16S, WGS	SC766829, SC746290, NSLC-1028-T01	Taiwan	Adenocarcinoma	IV	56	Female	East Asian (EAS)	No	Deceased	139.1	No	NA	No
NSLC-TWAN-0250	Normal	RNA, 16S, WGS	SC766843, SC746282, NSLC-1028-N01	Taiwan	Adenocarcinoma	IV	56	Female	East Asian (EAS)	No	Deceased	139.1	No	NA	No
NSLC-TWAN-0013	Normal	RNA, 16S, WGS	SC767155, SC760079, NSLC-0829-N01	Taiwan	Adenocarcinoma	III	55	Female	East Asian (EAS)	Yes	Deceased	243.6	No	NA	No
NSLC-TWAN-0013	Tumor	RNA, 16S, WGS	SC767171, SC761772, NSLC-0829-T01	Taiwan	Adenocarcinoma	III	55	Female	East Asian (EAS)	Yes	Deceased	243.6	No	NA	No
NSLC-TWAN-0086	Normal	RNA, 16S, WGS	SC767013, SC760037, NSLC-0896-N01	Taiwan	Adenocarcinoma	IV	55	Female	East Asian (EAS)	Yes	Deceased	269.3	No	NA	Yes
NSLC-TWAN-0086	Tumor	RNA, 16S, WGS	SC767014, SC760044, NSLC-0896-T01	Taiwan	Adenocarcinoma	IV	55	Female	East Asian (EAS)	Yes	Deceased	269.3	No	NA	Yes
NSLC-TWAN-0081	Tumor	RNA, 16S, WGS	SC766988, SC761705, NSLC-0891-T01	Taiwan	Adenocarcinoma	I	55	Male	East Asian (EAS)	Yes	Deceased	291.1	No	NA	No
NSLC-TWAN-0081	Normal	RNA, 16S, WGS	SC767044, SC761719, NSLC-0891-N01	Taiwan	Adenocarcinoma	I	55	Male	East Asian (EAS)	Yes	Deceased	291.1	No	NA	No
NSLC-TWAN-0121	Normal	RNA, 16S	SC766622, SC760179	Taiwan	Adenocarcinoma	I	55	Female	East Asian (EAS)	Yes	Alive	296.71	No	NA	No
NSLC-TWAN-0225	Tumor	RNA, 16S	SC766699, SC760310	Taiwan	Adenocarcinoma	NA	55	Female	East Asian (EAS)	Yes	Alive	202.57	No	NA	No
NSLC-TWAN-0121	Tumor	RNA, 16S	SC766716, SC760182	Taiwan	Adenocarcinoma	I	55	Female	East Asian (EAS)	Yes	Alive	296.71	No	NA	No
NSLC-TWAN-0225	Normal	RNA, 16S	SC766755, SC746997	Taiwan	Adenocarcinoma	NA	55	Female	East Asian (EAS)	Yes	Alive	202.57	No	NA	No
NSLC-TWAN-0229	Tumor	RNA, 16S, WGS	SC766800, SC762000, NSLC-1240-T01	Taiwan	Adenocarcinoma	I	55	Female	East Asian (EAS)	Yes	Alive	200.57	No	NA	No
NSLC-TWAN-0229	Normal	RNA, 16S, WGS	SC766816, SC760297, NSLC-1240-N01	Taiwan	Adenocarcinoma	I	55	Female	East Asian (EAS)	Yes	Alive	200.57	No	NA	No
NSLC-TWAN-0099	Normal	RNA, 16S, WGS	SC766967, SC760023, NSLC-0905-N01	Taiwan	Adenocarcinoma	I	55	Female	East Asian (EAS)	Yes	Alive	360.14	No	NA	No
NSLC-TWAN-0099	Tumor	RNA, 16S, WGS	SC767023, SC761726, NSLC-0905-T01	Taiwan	Adenocarcinoma	I	55	Female	East Asian (EAS)	Yes	Alive	360.14	No	NA	No
NSLC-TWAN-0037	Normal	RNA, 16S, WGS	SC767230, SC746207, NSLC-0850-N01	Taiwan	Adenocarcinoma	I	55	Female	East Asian (EAS)	No	Alive	300.71	No	NA	No
NSLC-TWAN-0037	Tumor	RNA, 16S, WGS	SC767290, SC761742, NSLC-0850-T01	Taiwan	Adenocarcinoma	I	55	Female	East Asian (EAS)	No	Alive	300.71	No	NA	No
NSLC-TWAN-0067	Tumor	RNA, 16S, WGS	SC767252, SC761701, NSLC-0877-T01	Taiwan	Adenocarcinoma	III	56	Female	East Asian (EAS)	No	Deceased	225.9	No	NA	No
NSLC-TWAN-0067	Normal	RNA, 16S, WGS	SC767279, SC760003, NSLC-0877-N01	Taiwan	Adenocarcinoma	III	56	Female	East Asian (EAS)	No	Deceased	225.9	No	NA	No
NSLC-TWAN-0209	Normal	RNA, 16S, WGS	SC766582, SC746945, NSLC-1229-N01	Taiwan	Adenocarcinoma	I	56	Male	East Asian (EAS)	No	Alive	248.14	No	NA	No
NSLC-TWAN-0188	Normal	RNA, 16S, WGS	SC766642, SC746872, NSLC-0991-N01	Taiwan	Adenocarcinoma	I	56	Male	East Asian (EAS)	Yes	Alive	271.57	No	NA	No
NSLC-TWAN-0188	Tumor	RNA, 16S, WGS	SC766651, SC760252, NSLC-0991-T01	Taiwan	Adenocarcinoma	I	56	Male	East Asian (EAS)	Yes	Alive	271.57	No	NA	No
NSLC-TWAN-0209	Tumor	RNA, 16S, WGS	SC766663, SC760291, NSLC-1229-T01	Taiwan	Adenocarcinoma	I	56	Male	East Asian (EAS)	No	Alive	248.14	No	NA	No
NSLC-TWAN-0273	Normal	RNA, 16S, WGS	SC766797, SC760090, NSLC-1045-N01	Taiwan	Adenocarcinoma	I	57	Female	East Asian (EAS)	No	Alive	143.71	No	NA	No
NSLC-TWAN-0259	Normal	RNA, 16S, WGS	SC766822, SC760080, NSLC-1036-N01	Taiwan	Adenocarcinoma	II	56	Female	East Asian (EAS)	Yes	Alive	151.86	No	NA	No
NSLC-TWAN-0273	Tumor	RNA, 16S, WGS	SC766845, SC746334, NSLC-1045-T01	Taiwan	Adenocarcinoma	I	57	Female	East Asian (EAS)	No	Alive	143.71	No	NA	No
NSLC-TWAN-0259	Tumor	RNA, 16S, WGS	SC766855, SC761775, NSLC-1036-T01	Taiwan	Adenocarcinoma	II	56	Female	East Asian (EAS)	Yes	Alive	151.86	No	NA	No
NSLC-TWAN-0095	Tumor	RNA, 16S, WGS	SC766982, SC761716, NSLC-0902-T01	Taiwan	Adenocarcinoma	I	56	Female	East Asian (EAS)	Yes	Alive	69.57	No	NA	No
NSLC-TWAN-0095	Normal	RNA, 16S, WGS	SC767046, SC761738, NSLC-0902-N01	Taiwan	Adenocarcinoma	I	56	Female	East Asian (EAS)	Yes	Alive	69.57	No	NA	No
NSLC-TWAN-0138	Tumor	RNA, 16S, WGS	SC767051, SC746651, NSLC-0943-T01	Taiwan	Adenocarcinoma	I	56	Male	East Asian (EAS)	No	Alive	315.14	No	NA	No
NSLC-TWAN-0138	Normal	RNA, 16S, WGS	SC767057, SC760210, NSLC-0943-N01	Taiwan	Adenocarcinoma	I	56	Male	East Asian (EAS)	No	Alive	315.14	No	NA	No
NSLC-TWAN-0096	Normal	RNA, 16S, WGS	SC766959, SC760029, NSLC-0903-N01	Taiwan	Adenocarcinoma	I	57	Female	East Asian (EAS)	No	Deceased	121.6	Yes	NA	No
NSLC-TWAN-0096	Tumor	RNA, 16S, WGS	SC767088, SC761732, NSLC-0903-T01	Taiwan	Adenocarcinoma	I	57	Female	East Asian (EAS)	No	Deceased	121.6	Yes	NA	No
NSLC-TWAN-0206	Normal	RNA, 16S, WGS	SC766574, SC760259, NSLC-1227-N01	Taiwan	Adenocarcinoma	II	57	Female	East Asian (EAS)	Yes	Alive	211.86	No	NA	No
NSLC-TWAN-0206	Tumor	RNA, 16S, WGS	SC766597, SC761996, NSLC-1227-T01	Taiwan	Adenocarcinoma	II	57	Female	East Asian (EAS)	Yes	Alive	211.86	No	NA	No
NSLC-TWAN-0125	Tumor	RNA, 16S, WGS	SC766615, SC761963, NSLC-0930-T01	Taiwan	Adenocarcinoma	III	57	Female	East Asian (EAS)	Yes	Alive	336.14	No	NA	No
NSLC-TWAN-0125	Normal	RNA, 16S, WGS	SC766638, SC761961, NSLC-0930-N01	Taiwan	Adenocarcinoma	III	57	Female	East Asian (EAS)	Yes	Alive	336.14	No	NA	No
NSLC-TWAN-0069	Tumor	RNA, 16S, WGS	SC767244, SC761737, NSLC-0879-T01	Taiwan	Adenocarcinoma	I	57	Female	East Asian (EAS)	Yes	Alive	380	No	NA	No
NSLC-TWAN-0069	Normal	RNA, 16S, WGS	SC767266, SC761712, NSLC-0879-N01	Taiwan	Adenocarcinoma	I	57	Female	East Asian (EAS)	Yes	Alive	380	No	NA	No
NSLC-TWAN-0157	Normal	RNA, 16S, WGS	SC766718, SC760234, NSLC-0960-N01	Taiwan	Adenocarcinoma	IV	58	Female	East Asian (EAS)	Yes	Deceased	95.7	No	NA	Yes
NSLC-TWAN-0157	Tumor	RNA, 16S, WGS	SC766841, SC760246, NSLC-0960-T01	Taiwan	Adenocarcinoma	IV	58	Female	East Asian (EAS)	Yes	Deceased	95.7	No	NA	Yes
NSLC-TWAN-0104	Normal	RNA, 16S, WGS	SC766576, SC760151, NSLC-0910-N01	Taiwan	Adenocarcinoma	III	58	Female	East Asian (EAS)	No	Deceased	317.4	Yes	NA	No
NSLC-TWAN-0104	Tumor	RNA, 16S, WGS	SC766592, SC761889, NSLC-0910-T01	Taiwan	Adenocarcinoma	III	58	Female	East Asian (EAS)	No	Deceased	317.4	Yes	NA	No
NSLC-TWAN-0014	Normal	RNA, 16S, WGS	SC767225, SC760066, NSLC-0830-N01	Taiwan	Adenocarcinoma	I	58	Female	East Asian (EAS)	Yes	Deceased	365.3	No	NA	No
NSLC-TWAN-0014	Tumor	RNA, 16S, WGS	SC767227, SC761744, NSLC-0830-T01	Taiwan	Adenocarcinoma	I	58	Female	East Asian (EAS)	Yes	Deceased	365.3	No	NA	No
NSLC-TWAN-0111	Tumor	RNA, 16S	SC766568, SC746584	Taiwan	Adenocarcinoma	I	69	Female	East Asian (EAS)	Yes	Alive	304.71	No	NA	No
NSLC-TWAN-0111	Normal	RNA, 16S	SC766598, SC760188	Taiwan	Adenocarcinoma	I	69	Female	East Asian (EAS)	Yes	Alive	304.71	No	NA	No
NSLC-TWAN-0205	Tumor	RNA, 16S, WGS	SC766613, SC760253, NSLC-1007-T01	Taiwan	Adenocarcinoma	NA	59	Female	East Asian (EAS)	Yes	Alive	203.14	No	NA	No
NSLC-TWAN-0205	Normal	RNA, 16S, WGS	SC766667, SC746874, NSLC-1007-N01	Taiwan	Adenocarcinoma	NA	59	Female	East Asian (EAS)	Yes	Alive	203.14	No	NA	No
NSLC-TWAN-0071	Normal	RNA, 16S, WGS	SC766963, SC760053, NSLC-0881-N01	Taiwan	Adenocarcinoma	I	58	Female	East Asian (EAS)	Yes	Alive	373.71	No	NA	No
NSLC-TWAN-0071	Tumor	RNA, 16S, WGS	SC767003, SC761717, NSLC-0881-T01	Taiwan	Adenocarcinoma	I	58	Female	East Asian (EAS)	Yes	Alive	373.71	No	NA	No
NSLC-TWAN-0103	Normal	RNA, 16S, WGS	SC767049, SC746562, NSLC-0909-N01	Taiwan	Adenocarcinoma	I	58	Female	East Asian (EAS)	Yes	Alive	349.86	No	NA	No
NSLC-TWAN-0103	Tumor	RNA, 16S, WGS	SC767096, SC760147, NSLC-0909-T01	Taiwan	Adenocarcinoma	I	58	Female	East Asian (EAS)	Yes	Alive	349.86	No	NA	No
NSLC-TWAN-0061	Normal	RNA, 16S	SC767243, SC759997	Taiwan	Adenocarcinoma	I	58	Female	East Asian (EAS)	Yes	Alive	390	No	NA	No
NSLC-TWAN-0108	Tumor	RNA, 16S, WGS	SC766616, SC746631, NSLC-0914-T01	Taiwan	Adenocarcinoma	I	59	Female	East Asian (EAS)	Yes	Alive	319.57	No	NA	No
NSLC-TWAN-0108	Normal	RNA, 16S, WGS	SC766656, SC746623, NSLC-0914-N01	Taiwan	Adenocarcinoma	I	59	Female	East Asian (EAS)	Yes	Alive	319.57	No	NA	No
NSLC-TWAN-0112	Tumor	RNA, 16S, WGS	SC766672, SC761947, NSLC-0918-T01	Taiwan	Adenocarcinoma	I	59	Female	East Asian (EAS)	Yes	Alive	325.29	No	NA	No
NSLC-TWAN-0173	Tumor	RNA, 16S, WGS	SC766681, SC746932, NSLC-0976-T01	Taiwan	Adenocarcinoma	III	59	Female	East Asian (EAS)	No	Alive	282.57	No	NA	No
NSLC-TWAN-0217	Tumor	RNA, 16S, WGS	SC766686, SC746972, NSLC-1233-T01	Taiwan	Adenocarcinoma	I	59	Female	East Asian (EAS)	Yes	Alive	81.29	No	NA	No
NSLC-TWAN-0217	Normal	RNA, 16S, WGS	SC766703, SC760296, NSLC-1233-N01	Taiwan	Adenocarcinoma	I	59	Female	East Asian (EAS)	Yes	Alive	81.29	No	NA	No
NSLC-TWAN-0173	Normal	RNA, 16S, WGS	SC766725, SC760274, NSLC-0976-N01	Taiwan	Adenocarcinoma	III	59	Female	East Asian (EAS)	No	Alive	282.57	No	NA	No
NSLC-TWAN-0161	Normal	RNA, 16S	SC766727, SC760231	Taiwan	Adenocarcinoma	II	59	Female	East Asian (EAS)	No	Alive	227.86	No	NA	No
NSLC-TWAN-0161	Tumor	RNA, 16S	SC766741, SC760236	Taiwan	Adenocarcinoma	II	59	Female	East Asian (EAS)	No	Alive	227.86	No	NA	No
NSLC-TWAN-0212	Tumor	RNA, 16S, WGS	SC766769, SC746899, NSLC-1011-T01	Taiwan	Adenocarcinoma	I	59	Male	East Asian (EAS)	Yes	Alive	226.71	No	NA	No
NSLC-TWAN-0101	Normal	RNA, 16S	SC766975, SC760021	Taiwan	Adenocarcinoma	I	59	Female	East Asian (EAS)	Yes	Alive	306.86	No	NA	No
NSLC-TWAN-0101	Tumor	RNA, 16S	SC766990, SC760041	Taiwan	Adenocarcinoma	I	59	Female	East Asian (EAS)	Yes	Alive	306.86	No	NA	No
NSLC-TWAN-0057	Tumor	RNA, 16S	SC767271, SC746118	Taiwan	Adenocarcinoma	III	59	Male	East Asian (EAS)	Yes	Alive	383.86	No	NA	No
NSLC-TWAN-0057	Normal	RNA, 16S	SC767293, SC746165	Taiwan	Adenocarcinoma	III	59	Male	East Asian (EAS)	Yes	Alive	383.86	No	NA	No
NSLC-TWAN-0020	Normal	RNA, 16S, WGS	SC767157, SC760069, NSLC-0836-N01	Taiwan	Adenocarcinoma	IV	59	Female	East Asian (EAS)	No	Deceased	134.6	No	NA	Yes
NSLC-TWAN-0012	Normal	RNA, 16S, WGS	SC767153, SC760071, NSLC-0828-N01	Taiwan	Adenocarcinoma	II	60	Female	East Asian (EAS)	Yes	Deceased	252.3	No	NA	No
NSLC-TWAN-0012	Tumor	RNA, 16S, WGS	SC767163, SC761767, NSLC-0828-T01	Taiwan	Adenocarcinoma	II	60	Female	East Asian (EAS)	Yes	Deceased	252.3	No	NA	No
NSLC-TWAN-0005	Normal	RNA, 16S, WGS	SC767216, SC760076, NSLC-0823-N01	Taiwan	Adenocarcinoma	III	60	Female	East Asian (EAS)	Yes	Deceased	261	No	NA	No
NSLC-TWAN-0005	Tumor	RNA, 16S, WGS	SC767224, SC761765, NSLC-0823-T01	Taiwan	Adenocarcinoma	III	60	Female	East Asian (EAS)	Yes	Deceased	261	No	NA	No
NSLC-TWAN-0024	Normal	RNA, 16S, WGS	SC767197, SC760055, NSLC-1217-N01	Taiwan	Adenocarcinoma	I	60	Female	East Asian (EAS)	Yes	Deceased	430.4	No	NA	No
NSLC-TWAN-0024	Tumor	RNA, 16S, WGS	SC767205, SC761755, NSLC-1217-T01	Taiwan	Adenocarcinoma	I	60	Female	East Asian (EAS)	Yes	Deceased	430.4	No	NA	No
NSLC-TWAN-0166	Tumor	RNA, 16S, WGS	SC766689, SC760268, NSLC-0969-T01	Taiwan	Adenocarcinoma	I	60	Female	East Asian (EAS)	Yes	Alive	286.86	No	NA	No
NSLC-TWAN-0166	Normal	RNA, 16S, WGS	SC766756, SC760261, NSLC-0969-N01	Taiwan	Adenocarcinoma	I	60	Female	East Asian (EAS)	Yes	Alive	286.86	No	NA	No
NSLC-TWAN-0094	Tumor	RNA, 16S, WGS	SC767030, SC760027, NSLC-0901-T01	Taiwan	Adenocarcinoma	I	59	Male	East Asian (EAS)	Yes	Alive	366.57	Yes	NA	No
NSLC-TWAN-0094	Normal	RNA, 16S, WGS	SC767038, SC760020, NSLC-0901-N01	Taiwan	Adenocarcinoma	I	59	Male	East Asian (EAS)	Yes	Alive	366.57	Yes	NA	No
NSLC-TWAN-0149	Tumor	RNA, 16S, WGS	SC767060, SC760199, NSLC-0954-T01	Taiwan	Adenocarcinoma	II	60	Female	East Asian (EAS)	No	Alive	242.86	No	NA	No
NSLC-TWAN-0149	Normal	RNA, 16S, WGS	SC767105, SC760197, NSLC-0954-N01	Taiwan	Adenocarcinoma	II	60	Female	East Asian (EAS)	No	Alive	242.86	No	NA	No
NSLC-TWAN-0017	Tumor	RNA, 16S, WGS	SC767148, SC761747, NSLC-0833-T01	Taiwan	Adenocarcinoma	I	60	Female	East Asian (EAS)	Yes	Alive	419.86	No	NA	No
NSLC-TWAN-0030	Tumor	RNA, 16S, WGS	SC767151, SC761551, NSLC-0844-T01	Taiwan	Adenocarcinoma	I	60	Male	East Asian (EAS)	Yes	Alive	414.57	No	NA	No
NSLC-TWAN-0017	Normal	RNA, 16S, WGS	SC767178, SC761753, NSLC-0833-N01	Taiwan	Adenocarcinoma	I	60	Female	East Asian (EAS)	Yes	Alive	419.86	No	NA	No
NSLC-TWAN-0030	Normal	RNA, 16S, WGS	SC767189, SC761751, NSLC-0844-N01	Taiwan	Adenocarcinoma	I	60	Male	East Asian (EAS)	Yes	Alive	414.57	No	NA	No
NSLC-TWAN-0026	Tumor	RNA, 16S, WGS	SC767196, SC761757, NSLC-0841-T01	Taiwan	Adenosquamous carcinoma	IV	61	Male	East Asian (EAS)	Yes	Deceased	161	No	NA	No
NSLC-TWAN-0026	Normal	RNA, 16S, WGS	SC767210, SC761769, NSLC-0841-N01	Taiwan	Adenosquamous carcinoma	IV	61	Male	East Asian (EAS)	Yes	Deceased	161	No	NA	No
NSLC-TWAN-0029	Normal	RNA, 16S, WGS	SC767181, SC761760, NSLC-1218-N01	Taiwan	Adenocarcinoma	III	61	Female	East Asian (EAS)	No	Deceased	221.6	No	NA	No
NSLC-TWAN-0029	Tumor	RNA, 16S, WGS	SC767238, SC761758, NSLC-1218-T01	Taiwan	Adenocarcinoma	III	61	Female	East Asian (EAS)	No	Deceased	221.6	No	NA	No
NSLC-TWAN-0172	Normal	RNA, 16S, WGS	SC766717, SC760262, NSLC-0975-N01	Taiwan	Adenocarcinoma	I	61	Female	East Asian (EAS)	Yes	Alive	240.29	Yes	NA	No
NSLC-TWAN-0172	Tumor	RNA, 16S, WGS	SC766729, SC760269, NSLC-0975-T01	Taiwan	Adenocarcinoma	I	61	Female	East Asian (EAS)	Yes	Alive	240.29	Yes	NA	No
NSLC-TWAN-0257	Normal	RNA, 16S, WGS	SC766790, SC760091, NSLC-1034-N01	Taiwan	Adenocarcinoma	II	61	Female	East Asian (EAS)	Yes	Alive	85	No	NA	No
NSLC-TWAN-0257	Tumor	RNA, 16S, WGS	SC766807, SC760093, NSLC-1034-T01	Taiwan	Adenocarcinoma	II	61	Female	East Asian (EAS)	Yes	Alive	85	No	NA	No
NSLC-TWAN-0019	Tumor	RNA, 16S, WGS	SC767164, SC746288, NSLC-0835-T01	Taiwan	Adenocarcinoma	I	62	Male	East Asian (EAS)	Yes	Deceased	108.9	Yes	NA	No
NSLC-TWAN-0019	Normal	RNA, 16S, WGS	SC767194, SC760061, NSLC-0835-N01	Taiwan	Adenocarcinoma	I	62	Male	East Asian (EAS)	Yes	Deceased	108.9	Yes	NA	No
NSLC-TWAN-0107	Tumor	RNA, 16S	SC766624, SC760164	Taiwan	Adenocarcinoma	I	62	Male	East Asian (EAS)	Yes	Deceased	112.9	No	NA	No
NSLC-TWAN-0107	Normal	RNA	SC766644	Taiwan	Adenocarcinoma	I	62	Male	East Asian (EAS)	Yes	Deceased	112.9	No	NA	No
NSLC-TWAN-0114	Normal	RNA, 16S, WGS	SC766612, SC760176, NSLC-0920-N01	Taiwan	Adenosquamous carcinoma	I	62	Male	East Asian (EAS)	Yes	Deceased	308.6	No	NA	No
NSLC-TWAN-0114	Tumor	RNA, 16S, WGS	SC766662, SC746648, NSLC-0920-T01	Taiwan	Adenosquamous carcinoma	I	62	Male	East Asian (EAS)	Yes	Deceased	308.6	No	NA	No
NSLC-TWAN-0115	Tumor	RNA, 16S, WGS	SC766575, SC760181, NSLC-0921-T01	Taiwan	Adenocarcinoma	I	62	Female	East Asian (EAS)	Yes	Alive	350.57	No	NA	No
NSLC-TWAN-0115	Normal	RNA, 16S, WGS	SC766620, SC746578, NSLC-0921-N01	Taiwan	Adenocarcinoma	I	62	Female	East Asian (EAS)	Yes	Alive	350.57	No	NA	No
NSLC-TWAN-0220	Tumor	RNA, 16S, WGS	SC766738, SC760286, NSLC-1015-T01	Taiwan	Adenocarcinoma	II	62	Female	East Asian (EAS)	No	Alive	218.29	No	NA	No
NSLC-TWAN-0268	Normal	RNA, 16S, WGS	SC766765, SC760101, NSLC-1041-N01	Taiwan	Adenocarcinoma	I	63	Female	East Asian (EAS)	Yes	Alive	139.86	No	NA	No
NSLC-TWAN-0236	Normal	RNA, 16S, WGS	SC766770, SC746967, NSLC-1022-N01	Taiwan	Adenocarcinoma	I	62	Female	East Asian (EAS)	Yes	Alive	185.86	No	NA	No
NSLC-TWAN-0271	Tumor	RNA, 16S, WGS	SC766774, SC760106, NSLC-1043-T01	Taiwan	Adenocarcinoma	II	62	Female	East Asian (EAS)	No	Alive	142.57	No	NA	No
NSLC-TWAN-0271	Normal	RNA, 16S, WGS	SC766783, SC746301, NSLC-1043-N01	Taiwan	Adenocarcinoma	II	62	Female	East Asian (EAS)	No	Alive	142.57	No	NA	No
NSLC-TWAN-0236	Tumor	RNA, 16S, WGS	SC766809, SC760300, NSLC-1022-T01	Taiwan	Adenocarcinoma	I	62	Female	East Asian (EAS)	Yes	Alive	185.86	No	NA	No
NSLC-TWAN-0268	Tumor	RNA, 16S, WGS	SC766880, SC761808, NSLC-1041-T01	Taiwan	Adenocarcinoma	I	63	Female	East Asian (EAS)	Yes	Alive	139.86	No	NA	No
NSLC-TWAN-0047	Tumor	RNA, 16S, WGS	SC767158, SC761749, NSLC-0859-T01	Taiwan	Adenocarcinoma	I	62	Female	East Asian (EAS)	No	Alive	384	No	NA	No
NSLC-TWAN-0027	Tumor	RNA, 16S, WGS	SC767204, SC761707, NSLC-0842-T01	Taiwan	Adenocarcinoma	I	62	Female	East Asian (EAS)	Yes	Alive	322.57	No	NA	No
NSLC-TWAN-0027	Normal	RNA, 16S, WGS	SC767229, SC761713, NSLC-0842-N01	Taiwan	Adenocarcinoma	I	62	Female	East Asian (EAS)	Yes	Alive	322.57	No	NA	No
NSLC-TWAN-0047	Normal	RNA, 16S, WGS	SC767239, SC760031, NSLC-0859-N01	Taiwan	Adenocarcinoma	I	62	Female	East Asian (EAS)	No	Alive	384	No	NA	No
NSLC-TWAN-0059	Tumor	RNA, 16S	SC767278, SC761723	Taiwan	Adenocarcinoma	I	67	Female	East Asian (EAS)	Yes	Alive	108.71	No	NA	No
NSLC-TWAN-0059	Normal	RNA, 16S	SC767320, SC760046	Taiwan	Adenocarcinoma	I	67	Female	East Asian (EAS)	Yes	Alive	108.71	No	NA	No
NSLC-TWAN-0142	Tumor	RNA, 16S	SC767074, SC760215	Taiwan	Adenocarcinoma	I	63	Female	East Asian (EAS)	Yes	Deceased	65	No	NA	No
NSLC-TWAN-0142	Normal	RNA, 16S	SC767121, SC760192	Taiwan	Adenocarcinoma	I	63	Female	East Asian (EAS)	Yes	Deceased	65	No	NA	No
NSLC-TWAN-0203	Tumor	RNA, 16S	SC766581, SC760303	Taiwan	Squamous cell carcinoma	NA	63	Female	East Asian (EAS)	No	Deceased	161	No	NA	No
NSLC-TWAN-0203	Normal	RNA, 16S	SC766653, SC760301	Taiwan	Squamous cell carcinoma	NA	63	Female	East Asian (EAS)	No	Deceased	161	No	NA	No
NSLC-TWAN-0198	Tumor	RNA, 16S, WGS	SC766647, SC746952, NSLC-1001-T01	Taiwan	Adenocarcinoma	III	63	Female	East Asian (EAS)	Yes	Deceased	173.7	No	NA	No
NSLC-TWAN-0198	Normal	RNA, 16S, WGS	SC766706, SC760288, NSLC-1001-N01	Taiwan	Adenocarcinoma	III	63	Female	East Asian (EAS)	Yes	Deceased	173.7	No	NA	No
NSLC-TWAN-0082	Normal	RNA, 16S, WGS	SC766957, SC761731, NSLC-0892-N01	Taiwan	Adenocarcinoma	III	63	Female	East Asian (EAS)	Yes	Deceased	191.3	No	NA	Yes
NSLC-TWAN-0082	Tumor	RNA, 16S, WGS	SC767012, SC760035, NSLC-0892-T01	Taiwan	Adenocarcinoma	III	63	Female	East Asian (EAS)	Yes	Deceased	191.3	No	NA	Yes
NSLC-TWAN-0228	Normal	RNA, 16S, WGS	SC766676, SC747021, NSLC-1239-N01	Taiwan	Adenocarcinoma	I	63	Female	East Asian (EAS)	Yes	Alive	191.14	No	NA	No
NSLC-TWAN-0228	Tumor	RNA, 16S, WGS	SC766710, SC760330, NSLC-1239-T01	Taiwan	Adenocarcinoma	I	63	Female	East Asian (EAS)	Yes	Alive	191.14	No	NA	No
NSLC-TWAN-0243	Tumor	RNA, 16S, WGS	SC766804, SC761550, NSLC-1025-T01	Taiwan	Adenocarcinoma	I	63	Female	East Asian (EAS)	Yes	Alive	179.86	No	NA	No
NSLC-TWAN-0230	Tumor	RNA, 16S, WGS	SC766808, SC762001, NSLC-1241-T01	Taiwan	Adenocarcinoma	I	64	Female	East Asian (EAS)	Yes	Alive	199.57	No	NA	No
NSLC-TWAN-0230	Normal	RNA, 16S, WGS	SC766824, SC746982, NSLC-1241-N01	Taiwan	Adenocarcinoma	I	64	Female	East Asian (EAS)	Yes	Alive	199.57	No	NA	No
NSLC-TWAN-0243	Normal	RNA, 16S, WGS	SC766850, SC746976, NSLC-1025-N01	Taiwan	Adenocarcinoma	I	63	Female	East Asian (EAS)	Yes	Alive	179.86	No	NA	No
NSLC-TWAN-0098	Normal	RNA, 16S	SC767120, SC760018	Taiwan	Adenocarcinoma	I	63	Female	East Asian (EAS)	Yes	Alive	239.29	No	NA	No
NSLC-TWAN-0098	Tumor	RNA, 16S	SC767122, SC760032	Taiwan	Adenocarcinoma	I	63	Female	East Asian (EAS)	Yes	Alive	239.29	No	NA	No
NSLC-TWAN-0025	Tumor	RNA, 16S, WGS	SC767213, SC761750, NSLC-0840-T01	Taiwan	Adenocarcinoma	I	63	Male	East Asian (EAS)	No	Alive	376.86	No	NA	No
NSLC-TWAN-0025	Normal	RNA, 16S, WGS	SC767221, SC761759, NSLC-0840-N01	Taiwan	Adenocarcinoma	I	63	Male	East Asian (EAS)	No	Alive	376.86	No	NA	No
NSLC-TWAN-0202	Tumor	RNA, 16S, WGS	SC766573, SC762005, NSLC-1004-T01	Taiwan	Adenocarcinoma	II	65	Female	East Asian (EAS)	Yes	Alive	252.29	No	NA	No
NSLC-TWAN-0145	Tumor	RNA, 16S, WGS	SC766585, SC760206, NSLC-0950-T01	Taiwan	Adenocarcinoma	I	64	Female	East Asian (EAS)	Yes	Alive	315.43	No	NA	No
NSLC-TWAN-0219	Tumor	RNA, 16S, WGS	SC766702, SC760309, NSLC-1014-T01	Taiwan	Adenocarcinoma	I	64	Female	East Asian (EAS)	Yes	Alive	218.86	No	NA	No
NSLC-TWAN-0118	Tumor	RNA, 16S, WGS	SC766708, SC761941, NSLC-1223-T01	Taiwan	Adenocarcinoma	I	64	Female	East Asian (EAS)	Yes	Alive	244.14	No	NA	No
NSLC-TWAN-0202	Normal	RNA, 16S, WGS	SC766730, SC747050, NSLC-1004-N01	Taiwan	Adenocarcinoma	II	65	Female	East Asian (EAS)	Yes	Alive	252.29	No	NA	No
NSLC-TWAN-0118	Normal	RNA, 16S, WGS	SC766732, SC760165, NSLC-1223-N01	Taiwan	Adenocarcinoma	I	64	Female	East Asian (EAS)	Yes	Alive	244.14	No	NA	No
NSLC-TWAN-0219	Normal	RNA, 16S, WGS	SC766792, SC760305, NSLC-1014-N01	Taiwan	Adenocarcinoma	I	64	Female	East Asian (EAS)	Yes	Alive	218.86	No	NA	No
NSLC-TWAN-0251	Normal	RNA, 16S, WGS	SC766795, SC760056, NSLC-1029-N01	Taiwan	Adenocarcinoma	III	64	Female	East Asian (EAS)	Yes	Alive	175.57	No	NA	No
NSLC-TWAN-0251	Tumor	RNA, 16S, WGS	SC766836, SC760059, NSLC-1029-T01	Taiwan	Adenocarcinoma	III	64	Female	East Asian (EAS)	Yes	Alive	175.57	No	NA	No
NSLC-TWAN-0263	Normal	RNA, 16S, WGS	SC766853, SC746325, NSLC-1039-N01	Taiwan	Adenocarcinoma	I	64	Female	East Asian (EAS)	Yes	Alive	129.29	No	NA	No
NSLC-TWAN-0263	Tumor	RNA, 16S, WGS	SC766872, SC746333, NSLC-1039-T01	Taiwan	Adenocarcinoma	I	64	Female	East Asian (EAS)	Yes	Alive	129.29	No	NA	No
NSLC-TWAN-0145	Normal	RNA, 16S, WGS	SC767050, SC746725, NSLC-0950-N01	Taiwan	Adenocarcinoma	I	64	Female	East Asian (EAS)	Yes	Alive	315.43	No	NA	No
NSLC-TWAN-0004	Normal	RNA, 16S, WGS	SC767146, SC760058, NSLC-0822-N01	Taiwan	Adenocarcinoma	I	64	Female	East Asian (EAS)	Yes	Alive	440.29	No	NA	No
NSLC-TWAN-0004	Tumor	RNA, 16S, WGS	SC767208, SC761766, NSLC-0822-T01	Taiwan	Adenocarcinoma	I	64	Female	East Asian (EAS)	Yes	Alive	440.29	No	NA	No
NSLC-TWAN-0053	Tumor	RNA, 16S	SC767255, SC760010	Taiwan	Adenocarcinoma	III	64	Female	East Asian (EAS)	Yes	Alive	396.57	No	NA	No
NSLC-TWAN-0065	Normal	RNA, 16S, WGS	SC767272, SC760051, NSLC-0875-N01	Taiwan	Adenocarcinoma	I	64	Female	East Asian (EAS)	Yes	Alive	387.57	No	NA	No
NSLC-TWAN-0055	Normal	RNA, 16S, WGS	SC767276, SC760007, NSLC-0865-N01	Taiwan	Adenocarcinoma	I	64	Male	East Asian (EAS)	Yes	Alive	385.86	Yes	NA	No
NSLC-TWAN-0053	Normal	RNA, 16S	SC767311, SC746089	Taiwan	Adenocarcinoma	III	64	Female	East Asian (EAS)	Yes	Alive	396.57	No	NA	No
NSLC-TWAN-0055	Tumor	RNA, 16S, WGS	SC767319, SC761679, NSLC-0865-T01	Taiwan	Adenocarcinoma	I	64	Male	East Asian (EAS)	Yes	Alive	385.86	Yes	NA	No
NSLC-TWAN-0196	Tumor	RNA, 16S, WGS	SC766631, SC760270, NSLC-0999-T01	Taiwan	Adenocarcinoma	I	65	Female	East Asian (EAS)	Yes	Alive	219.86	No	NA	No
NSLC-TWAN-0196	Normal	RNA, 16S, WGS	SC766635, SC746905, NSLC-0999-N01	Taiwan	Adenocarcinoma	I	65	Female	East Asian (EAS)	Yes	Alive	219.86	No	NA	No
NSLC-TWAN-0234	Tumor	RNA, 16S, WGS	SC766810, SC760326, NSLC-1020-T01	Taiwan	Adenocarcinoma	I	65	Female	East Asian (EAS)	Yes	Alive	191.14	No	NA	No
NSLC-TWAN-0248	Normal	RNA, 16S, WGS	SC766811, SC747031, NSLC-1027-N01	Taiwan	Adenocarcinoma	NA	65	Female	East Asian (EAS)	Yes	Alive	114.57	NA	NA	No
NSLC-TWAN-0248	Tumor	RNA, 16S, WGS	SC766820, SC747047, NSLC-1027-T01	Taiwan	Adenocarcinoma	NA	65	Female	East Asian (EAS)	Yes	Alive	114.57	NA	NA	No
NSLC-TWAN-0066	Tumor	RNA, 16S, WGS	SC767259, SC761698, NSLC-0876-T01	Taiwan	Adenocarcinoma	I	65	Female	East Asian (EAS)	No	Alive	308	No	NA	No
NSLC-TWAN-0066	Normal	RNA, 16S, WGS	SC767280, SC746034, NSLC-0876-N01	Taiwan	Adenocarcinoma	I	65	Female	East Asian (EAS)	No	Alive	308	No	NA	No
NSLC-TWAN-0183	Tumor	RNA, 16S, WGS	SC766594, SC761994, NSLC-0986-T01	Taiwan	Squamous cell carcinoma	III	66	Female	East Asian (EAS)	No	Alive	279.57	No	NA	No
NSLC-TWAN-0226	Tumor	RNA, 16S, WGS	SC766707, SC760320, NSLC-1237-T01	Taiwan	Adenocarcinoma	I	66	Female	East Asian (EAS)	Yes	Alive	170	No	NA	No
NSLC-TWAN-0223	Tumor	RNA, 16S, WGS	SC766754, SC760299, NSLC-1017-T01	Taiwan	Adenocarcinoma	NA	66	Male	East Asian (EAS)	Yes	Alive	203.57	No	NA	No
NSLC-TWAN-0226	Normal	RNA, 16S, WGS	SC766784, SC747013, NSLC-1237-N01	Taiwan	Adenocarcinoma	I	66	Female	East Asian (EAS)	Yes	Alive	170	No	NA	No
NSLC-TWAN-0270	Normal	RNA, 16S, WGS	SC766789, SC760112, NSLC-1042-N01	Taiwan	Adenocarcinoma	I	67	Female	East Asian (EAS)	No	Alive	147.57	No	NA	No
NSLC-TWAN-0276	Normal	RNA, 16S, WGS	SC766791, SC760113, NSLC-1048-N01	Taiwan	Adenocarcinoma	I	66	Female	East Asian (EAS)	Yes	Alive	9.14	No	NA	No
NSLC-TWAN-0270	Tumor	RNA, 16S, WGS	SC766830, SC760081, NSLC-1042-T01	Taiwan	Adenocarcinoma	I	67	Female	East Asian (EAS)	No	Alive	147.57	No	NA	No
NSLC-TWAN-0276	Tumor	RNA, 16S, WGS	SC766838, SC746294, NSLC-1048-T01	Taiwan	Adenocarcinoma	I	66	Female	East Asian (EAS)	Yes	Alive	9.14	No	NA	No
NSLC-TWAN-0077	Normal	RNA, 16S, WGS	SC766964, SC760022, NSLC-0887-N01	Taiwan	Squamous cell carcinoma	I	66	Female	East Asian (EAS)	No	Alive	170.71	No	NA	No
NSLC-TWAN-0077	Tumor	RNA, 16S, WGS	SC767042, SC760036, NSLC-0887-T01	Taiwan	Squamous cell carcinoma	I	66	Female	East Asian (EAS)	No	Alive	170.71	No	NA	No
NSLC-TWAN-0009	Normal	RNA, 16S, WGS	SC767180, SC761730, NSLC-0826-N01	Taiwan	Adenocarcinoma	I	66	Female	East Asian (EAS)	Yes	Alive	392.86	No	NA	No
NSLC-TWAN-0009	Tumor	RNA, 16S, WGS	SC767226, SC761745, NSLC-0826-T01	Taiwan	Adenocarcinoma	I	66	Female	East Asian (EAS)	Yes	Alive	392.86	No	NA	No
NSLC-TWAN-0208	Normal	RNA, 16S	SC766637, SC761549	Taiwan	Adenocarcinoma	III	67	Female	East Asian (EAS)	No	Deceased	108.9	No	NA	No
NSLC-TWAN-0208	Tumor	RNA, 16S	SC766660, SC746937	Taiwan	Adenocarcinoma	III	67	Female	East Asian (EAS)	No	Deceased	108.9	No	NA	No
NSLC-TWAN-0258	Normal	RNA, 16S, WGS	SC766806, SC760097, NSLC-1035-N01	Taiwan	Adenocarcinoma	I	67	Female	East Asian (EAS)	Yes	Alive	161.57	No	NA	No
NSLC-TWAN-0258	Tumor	RNA, 16S, WGS	SC766839, SC761552, NSLC-1035-T01	Taiwan	Adenocarcinoma	I	67	Female	East Asian (EAS)	Yes	Alive	161.57	No	NA	No
NSLC-TWAN-0147	Tumor	RNA, 16S, WGS	SC767052, SC761986, NSLC-0952-T01	Taiwan	Adenocarcinoma	III	67	Female	East Asian (EAS)	No	Alive	271.14	Yes	NA	No
NSLC-TWAN-0147	Normal	RNA, 16S, WGS	SC767099, SC760216, NSLC-0952-N01	Taiwan	Adenocarcinoma	III	67	Female	East Asian (EAS)	No	Alive	271.14	Yes	NA	No
NSLC-TWAN-0156	Normal	RNA, 16S, WGS	SC766726, SC760240, NSLC-0959-N01	Taiwan	Adenocarcinoma	III	68	Female	East Asian (EAS)	No	Deceased	161	No	NA	No
NSLC-TWAN-0156	Tumor	RNA, 16S, WGS	SC766849, SC761992, NSLC-0959-T01	Taiwan	Adenocarcinoma	III	68	Female	East Asian (EAS)	No	Deceased	161	No	NA	No
NSLC-TWAN-0152	Tumor	RNA, 16S, WGS	SC767083, SC761989, NSLC-1224-T01	Taiwan	Adenocarcinoma	I	68	Female	East Asian (EAS)	No	Deceased	217.1	No	NA	Yes
NSLC-TWAN-0152	Normal	RNA, 16S, WGS	SC767123, SC746778, NSLC-1224-N01	Taiwan	Adenocarcinoma	I	68	Female	East Asian (EAS)	No	Deceased	217.1	No	NA	Yes
NSLC-TWAN-0124	Tumor	RNA, 16S, WGS	SC766599, SC761958, NSLC-0929-T01	Taiwan	Adenocarcinoma	IV	68	Female	East Asian (EAS)	Yes	Deceased	225.9	No	NA	Yes
NSLC-TWAN-0124	Normal	RNA, 16S, WGS	SC766748, SC760190, NSLC-0929-N01	Taiwan	Adenocarcinoma	IV	68	Female	East Asian (EAS)	Yes	Deceased	225.9	No	NA	Yes
NSLC-TWAN-0122	Tumor	RNA, 16S, WGS	SC766577, SC761948, NSLC-0927-T01	Taiwan	Adenocarcinoma	I	68	Female	East Asian (EAS)	Yes	Alive	327.14	No	NA	No
NSLC-TWAN-0122	Normal	RNA, 16S, WGS	SC766630, SC760186, NSLC-0927-N01	Taiwan	Adenocarcinoma	I	68	Female	East Asian (EAS)	Yes	Alive	327.14	No	NA	No
NSLC-TWAN-0163	Normal	RNA, 16S, WGS	SC766743, SC760235, NSLC-0966-N01	Taiwan	Squamous cell carcinoma	I	68	Male	East Asian (EAS)	Yes	Alive	297.43	No	NA	No
NSLC-TWAN-0163	Tumor	RNA, 16S, WGS	SC766749, SC760247, NSLC-0966-T01	Taiwan	Squamous cell carcinoma	I	68	Male	East Asian (EAS)	Yes	Alive	297.43	No	NA	No
NSLC-TWAN-0246	Tumor	RNA, 16S, WGS	SC766805, SC760307, NSLC-1026-T01	Taiwan	Adenocarcinoma	I	68	Male	East Asian (EAS)	Yes	Alive	182.57	No	NA	No
NSLC-TWAN-0277	Tumor	RNA, 16S, WGS	SC766814, SC760107, NSLC-1049-T01	Taiwan	Adenocarcinoma	I	68	Female	East Asian (EAS)	Yes	Alive	135.57	No	NA	No
NSLC-TWAN-0277	Normal	RNA, 16S, WGS	SC766823, SC760085, NSLC-1049-N01	Taiwan	Adenocarcinoma	I	68	Female	East Asian (EAS)	Yes	Alive	135.57	No	NA	No
NSLC-TWAN-0246	Normal	RNA, 16S, WGS	SC766827, SC746992, NSLC-1026-N01	Taiwan	Adenocarcinoma	I	68	Male	East Asian (EAS)	Yes	Alive	182.57	No	NA	No
NSLC-TWAN-0023	Normal	RNA, 16S, WGS	SC767149, SC760064, NSLC-0839-N01	Taiwan	Adenocarcinoma	I	68	Female	East Asian (EAS)	No	Alive	412.86	No	NA	No
NSLC-TWAN-0023	Tumor	RNA, 16S, WGS	SC767165, SC761754, NSLC-0839-T01	Taiwan	Adenocarcinoma	I	68	Female	East Asian (EAS)	No	Alive	412.86	No	NA	No
NSLC-TWAN-0083	Normal	RNA, 16S, WGS	SC766965, SC761706, NSLC-0893-N01	Taiwan	Adenocarcinoma	I	69	Female	East Asian (EAS)	Yes	Deceased	282.4	No	NA	No
NSLC-TWAN-0083	Tumor	RNA, 16S, WGS	SC767020, SC761728, NSLC-0893-T01	Taiwan	Adenocarcinoma	I	69	Female	East Asian (EAS)	Yes	Deceased	282.4	No	NA	No
NSLC-TWAN-0110	Tumor	RNA, 16S, WGS	SC766664, SC760185, NSLC-0916-T01	Taiwan	Adenocarcinoma	IV	79	Male	East Asian (EAS)	Yes	Deceased	717.4	No	NA	Yes
NSLC-TWAN-0110	Normal	RNA, 16S, WGS	SC766724, SC746647, NSLC-0916-N01	Taiwan	Adenocarcinoma	IV	79	Male	East Asian (EAS)	Yes	Deceased	717.4	No	NA	Yes
NSLC-TWAN-0146	Tumor	RNA, 16S, WGS	SC766593, SC746741, NSLC-0951-T01	Taiwan	Adenocarcinoma	I	69	Female	East Asian (EAS)	Yes	Alive	98	No	NA	No
NSLC-TWAN-0088	Normal	RNA, 16S, WGS	SC766981, SC761733, NSLC-1220-N01	Taiwan	Adenocarcinoma	I	69	Female	East Asian (EAS)	Yes	Alive	361.86	No	NA	No
NSLC-TWAN-0088	Tumor	RNA, 16S, WGS	SC766997, SC761727, NSLC-1220-T01	Taiwan	Adenocarcinoma	I	69	Female	East Asian (EAS)	Yes	Alive	361.86	No	NA	No
NSLC-TWAN-0146	Normal	RNA, 16S, WGS	SC767058, SC746733, NSLC-0951-N01	Taiwan	Adenocarcinoma	I	69	Female	East Asian (EAS)	Yes	Alive	98	No	NA	No
NSLC-TWAN-0072	Tumor	RNA, 16S, WGS	SC766971, SC761700, NSLC-0882-T01	Taiwan	Adenocarcinoma	III	70	Female	East Asian (EAS)	Yes	Deceased	134.6	No	NA	No
NSLC-TWAN-0105	Normal	RNA, 16S, WGS	SC766584, SC760139, NSLC-0911-N01	Taiwan	Adenocarcinoma	III	70	Female	East Asian (EAS)	Yes	Deceased	152.1	No	NA	No
NSLC-TWAN-0105	Tumor	RNA, 16S, WGS	SC766600, SC761557, NSLC-0911-T01	Taiwan	Adenocarcinoma	III	70	Female	East Asian (EAS)	Yes	Deceased	152.1	No	NA	No
NSLC-TWAN-0008	Tumor	RNA, 16S, WGS	SC767154, SC761739, NSLC-1216-T01	Taiwan	Adenocarcinoma	I	70	Female	East Asian (EAS)	Yes	Deceased	178.1	No	NA	No
NSLC-TWAN-0008	Normal	RNA, 16S, WGS	SC767185, SC761702, NSLC-1216-N01	Taiwan	Adenocarcinoma	I	70	Female	East Asian (EAS)	Yes	Deceased	178.1	No	NA	No
NSLC-TWAN-0093	Normal	RNA, 16S, WGS	SC766989, SC760019, NSLC-0900-N01	Taiwan	Adenocarcinoma	I	70	Female	East Asian (EAS)	Yes	Deceased	191.3	No	NA	No
NSLC-TWAN-0093	Tumor	RNA, 16S, WGS	SC767022, SC760050, NSLC-0900-T01	Taiwan	Adenocarcinoma	I	70	Female	East Asian (EAS)	Yes	Deceased	191.3	No	NA	No
NSLC-TWAN-0158	Normal	RNA, 16S, WGS	SC766687, SC760219, NSLC-0961-N01	Taiwan	Adenocarcinoma	I	70	Male	East Asian (EAS)	No	Alive	304	No	NA	No
NSLC-TWAN-0158	Tumor	RNA, 16S, WGS	SC766762, SC760220, NSLC-0961-T01	Taiwan	Adenocarcinoma	I	70	Male	East Asian (EAS)	No	Alive	304	No	NA	No
NSLC-TWAN-0235	Normal	RNA, WGS	SC766825, NSLC-1021-N01	Taiwan	Adenocarcinoma	I	70	Female	East Asian (EAS)	Yes	Alive	186.86	No	NA	No
NSLC-TWAN-0235	Tumor	RNA, 16S, WGS	SC766833, SC747054, NSLC-1021-T01	Taiwan	Adenocarcinoma	I	70	Female	East Asian (EAS)	Yes	Alive	186.86	No	NA	No
NSLC-TWAN-0192	Normal	RNA, WGS	SC766579, NSLC-0995-N01	Taiwan	Adenocarcinoma	I	71	Female	East Asian (EAS)	No	Alive	263.14	No	NA	No
NSLC-TWAN-0192	Tumor	RNA, 16S, WGS	SC766588, SC760290, NSLC-0995-T01	Taiwan	Adenocarcinoma	I	71	Female	East Asian (EAS)	No	Alive	263.14	No	NA	No
NSLC-TWAN-0186	Tumor	RNA, 16S, WGS	SC766618, SC760289, NSLC-0989-T01	Taiwan	Adenocarcinoma	I	71	Female	East Asian (EAS)	No	Alive	246.29	No	NA	No
NSLC-TWAN-0186	Normal	RNA, 16S, WGS	SC766650, SC746942, NSLC-0989-N01	Taiwan	Adenocarcinoma	I	71	Female	East Asian (EAS)	No	Alive	246.29	No	NA	No
NSLC-TWAN-0214	Normal	RNA, 16S, WGS	SC766760, SC760277, NSLC-1231-N01	Taiwan	Adenocarcinoma	I	71	Female	East Asian (EAS)	Yes	Alive	234.43	No	NA	No
NSLC-TWAN-0214	Tumor	RNA, 16S, WGS	SC766777, SC760285, NSLC-1231-T01	Taiwan	Adenocarcinoma	I	71	Female	East Asian (EAS)	Yes	Alive	234.43	No	NA	No
NSLC-TWAN-0262	Normal	RNA, 16S, WGS	SC766799, SC746309, NSLC-1038-N01	Taiwan	Adenocarcinoma	I	71	Female	East Asian (EAS)	Yes	Alive	112.86	No	NA	No
NSLC-TWAN-0262	Tumor	RNA, 16S, WGS	SC766856, SC746317, NSLC-1038-T01	Taiwan	Adenocarcinoma	I	71	Female	East Asian (EAS)	Yes	Alive	112.86	No	NA	No
NSLC-TWAN-0040	Normal	RNA, 16S, WGS	SC767199, SC760043, NSLC-0853-N01	Taiwan	Adenocarcinoma	I	71	Male	East Asian (EAS)	No	Alive	346.57	No	NA	No
NSLC-TWAN-0040	Tumor	RNA, 16S, WGS	SC767249, SC760026, NSLC-0853-T01	Taiwan	Adenocarcinoma	I	71	Male	East Asian (EAS)	No	Alive	346.57	No	NA	No
NSLC-TWAN-0164	Tumor	RNA, 16S, WGS	SC766742, SC746876, NSLC-0967-T01	Taiwan	Adenocarcinoma	I	72	Female	East Asian (EAS)	Yes	Alive	297.43	Yes	NA	No
NSLC-TWAN-0249	Normal	RNA, 16S, WGS	SC766819, SC747024, NSLC-1247-N01	Taiwan	Adenocarcinoma	I	72	Female	East Asian (EAS)	Yes	Alive	27.43	NA	NA	No
NSLC-TWAN-0249	Tumor	RNA, 16S, WGS	SC766828, SC760323, NSLC-1247-T01	Taiwan	Adenocarcinoma	I	72	Female	East Asian (EAS)	Yes	Alive	27.43	NA	NA	No
NSLC-TWAN-0092	Normal	RNA, 16S, WGS	SC766958, SC761699, NSLC-0899-N01	Taiwan	Adenocarcinoma	I	73	Female	East Asian (EAS)	Yes	Alive	270.57	No	NA	No
NSLC-TWAN-0092	Tumor	RNA, 16S, WGS	SC766974, SC761704, NSLC-0899-T01	Taiwan	Adenocarcinoma	I	73	Female	East Asian (EAS)	Yes	Alive	270.57	No	NA	No
NSLC-TWAN-0015	Normal	RNA, 16S, WGS	SC767162, SC760025, NSLC-0831-N01	Taiwan	Adenocarcinoma	I	72	Female	East Asian (EAS)	No	Alive	360.86	No	NA	No
NSLC-TWAN-0034	Tumor	RNA, 16S, WGS	SC767190, SC761703, NSLC-0847-T01	Taiwan	Adenocarcinoma	I	72	Male	East Asian (EAS)	Yes	Alive	407.14	No	NA	No
NSLC-TWAN-0034	Normal	RNA, 16S, WGS	SC767214, SC761718, NSLC-0847-N01	Taiwan	Adenocarcinoma	I	72	Male	East Asian (EAS)	Yes	Alive	407.14	No	NA	No
NSLC-TWAN-0015	Tumor	RNA, 16S, WGS	SC767219, SC761724, NSLC-0831-T01	Taiwan	Adenocarcinoma	I	72	Female	East Asian (EAS)	No	Alive	360.86	No	NA	No
NSLC-TWAN-0064	Normal	RNA, 16S, WGS	SC767300, SC746182, NSLC-0874-N01	Taiwan	Carcinoid tumor	NA	72	Male	East Asian (EAS)	No	Alive	357.29	No	NA	No
NSLC-TWAN-0064	Tumor	RNA, 16S, WGS	SC767314, SC761709, NSLC-0874-T01	Taiwan	Carcinoid tumor	NA	72	Male	East Asian (EAS)	No	Alive	357.29	No	NA	No
NSLC-TWAN-0197	Tumor	RNA	SC766639	Taiwan	Adenocarcinoma	I	73	Female	East Asian (EAS)	Yes	Alive	262.57	No	NA	No
NSLC-TWAN-0178	Tumor	RNA, 16S, WGS	SC766696, SC761997, NSLC-0981-T01	Taiwan	Adenocarcinoma	I	73	Male	East Asian (EAS)	Yes	Alive	217.14	No	NA	No
NSLC-TWAN-0197	Normal	RNA	SC766698	Taiwan	Adenocarcinoma	I	73	Female	East Asian (EAS)	Yes	Alive	262.57	No	NA	No
NSLC-TWAN-0178	Normal	RNA, 16S, WGS	SC766752, SC760263, NSLC-0981-N01	Taiwan	Adenocarcinoma	I	73	Male	East Asian (EAS)	Yes	Alive	217.14	No	NA	No
NSLC-TWAN-0049	Tumor	RNA, 16S, WGS	SC767242, SC761545, NSLC-0861-T01	Taiwan	Adenocarcinoma	I	71	Female	East Asian (EAS)	Yes	Alive	333.14	No	NA	No
NSLC-TWAN-0049	Normal	RNA, 16S, WGS	SC767284, SC746247, NSLC-0861-N01	Taiwan	Adenocarcinoma	I	71	Female	East Asian (EAS)	Yes	Alive	333.14	No	NA	No
NSLC-TWAN-0213	Tumor	RNA, 16S, WGS	SC766757, SC760272, NSLC-1230-T01	Taiwan	Adenocarcinoma	I	74	Male	East Asian (EAS)	Yes	Alive	229.57	No	NA	No
NSLC-TWAN-0254	Normal	RNA, 16S, WGS	SC766764, SC746283, NSLC-1032-N01	Taiwan	Adenocarcinoma	I	74	Female	East Asian (EAS)	Yes	Alive	NA	Yes	NA	Yes
NSLC-TWAN-0254	Tumor	RNA, 16S, WGS	SC766781, SC760087, NSLC-1032-T01	Taiwan	Adenocarcinoma	I	74	Female	East Asian (EAS)	Yes	Alive	NA	Yes	NA	Yes
NSLC-TWAN-0085	Normal	RNA, 16S, WGS	SC767005, SC761694, NSLC-0895-N01	Taiwan	Adenocarcinoma	II	74	Female	East Asian (EAS)	No	Alive	358.71	No	NA	No
NSLC-TWAN-0085	Tumor	RNA, 16S, WGS	SC767043, SC761715, NSLC-0895-T01	Taiwan	Adenocarcinoma	II	74	Female	East Asian (EAS)	No	Alive	358.71	No	NA	No
NSLC-TWAN-0021	Normal	RNA, 16S, WGS	SC767228, SC762011, NSLC-0837-N01	Taiwan	Adenocarcinoma	I	74	Male	East Asian (EAS)	Yes	Alive	390.57	No	NA	No
NSLC-TWAN-0021	Tumor	RNA, 16S, WGS	SC767236, SC761729, NSLC-0837-T01	Taiwan	Adenocarcinoma	I	74	Male	East Asian (EAS)	Yes	Alive	390.57	No	NA	No
NSLC-TWAN-0135	Normal	RNA, 16S, WGS	SC767006, SC746676, NSLC-0940-N01	Taiwan	Squamous cell carcinoma	III	75	Female	East Asian (EAS)	No	Deceased	161	No	NA	No
NSLC-TWAN-0135	Tumor	RNA, 16S, WGS	SC767048, SC761982, NSLC-0940-T01	Taiwan	Squamous cell carcinoma	III	75	Female	East Asian (EAS)	No	Deceased	161	No	NA	No
NSLC-TWAN-0091	Normal	RNA, 16S, WGS	SC767045, SC761671, NSLC-1221-N01	Taiwan	Adenocarcinoma	I	75	Female	East Asian (EAS)	No	Deceased	299.9	No	NA	No
NSLC-TWAN-0091	Tumor	RNA, 16S, WGS	SC767080, SC761672, NSLC-1221-T01	Taiwan	Adenocarcinoma	I	75	Female	East Asian (EAS)	No	Deceased	299.9	No	NA	No
NSLC-TWAN-0159	Tumor	RNA, 16S, WGS	SC766623, SC761990, NSLC-0962-T01	Taiwan	Squamous cell carcinoma	I	75	Female	East Asian (EAS)	No	Alive	290	No	NA	Yes
NSLC-TWAN-0159	Normal	RNA, 16S, WGS	SC766734, SC760223, NSLC-0962-N01	Taiwan	Squamous cell carcinoma	I	75	Female	East Asian (EAS)	No	Alive	290	No	NA	Yes
NSLC-TWAN-0241	Normal	RNA, 16S, WGS	SC766786, SC760319, NSLC-1245-N01	Taiwan	Adenocarcinoma	II	75	Female	East Asian (EAS)	No	Alive	186.14	No	NA	No
NSLC-TWAN-0241	Tumor	RNA, 16S, WGS	SC766826, SC762003, NSLC-1245-T01	Taiwan	Adenocarcinoma	II	75	Female	East Asian (EAS)	No	Alive	186.14	No	NA	No
NSLC-TWAN-0153	Tumor	RNA, 16S, WGS	SC767091, SC746802, NSLC-0957-T01	Taiwan	Adenocarcinoma	I	75	Female	East Asian (EAS)	No	Alive	298.86	No	NA	No
NSLC-TWAN-0153	Normal	RNA, 16S, WGS	SC767131, SC760222, NSLC-0957-N01	Taiwan	Adenocarcinoma	I	75	Female	East Asian (EAS)	No	Alive	298.86	No	NA	No
NSLC-TWAN-0090	Tumor	RNA, 16S, WGS	SC766966, SC760042, NSLC-0898-T01	Taiwan	Adenocarcinoma	I	76	Female	East Asian (EAS)	Yes	Alive	329.29	No	NA	No
NSLC-TWAN-0080	Tumor	RNA, 16S, WGS	SC766980, SC760034, NSLC-0890-T01	Taiwan	Adenocarcinoma	I	76	Female	East Asian (EAS)	Yes	Alive	377.71	No	NA	No
NSLC-TWAN-0080	Normal	RNA, 16S, WGS	SC767036, SC760052, NSLC-0890-N01	Taiwan	Adenocarcinoma	I	76	Female	East Asian (EAS)	Yes	Alive	377.71	No	NA	No
NSLC-TWAN-0090	Normal	RNA, 16S, WGS	SC767037, SC761710, NSLC-0898-N01	Taiwan	Adenocarcinoma	I	76	Female	East Asian (EAS)	Yes	Alive	329.29	No	NA	No
NSLC-TWAN-0168	Tumor	RNA, 16S, WGS	SC766671, SC760244, NSLC-0971-T01	Taiwan	Adenocarcinoma	I	77	Male	East Asian (EAS)	Yes	Deceased	208.7	No	NA	No
NSLC-TWAN-0168	Normal	RNA, 16S, WGS	SC766697, SC760242, NSLC-0971-N01	Taiwan	Adenocarcinoma	I	77	Male	East Asian (EAS)	Yes	Deceased	208.7	No	NA	No
NSLC-TWAN-0218	Tumor	RNA, 16S, WGS	SC766694, SC760302, NSLC-1013-T01	Taiwan	Adenocarcinoma	I	77	Female	East Asian (EAS)	Yes	Alive	237.43	No	NA	No
NSLC-TWAN-0218	Normal	RNA, 16S, WGS	SC766711, SC746980, NSLC-1013-N01	Taiwan	Adenocarcinoma	I	77	Female	East Asian (EAS)	Yes	Alive	237.43	No	NA	No
NSLC-TWAN-0048	Tumor	RNA, 16S, WGS	SC767173, SC760073, NSLC-0860-T01	Taiwan	Adenocarcinoma	I	77	Male	East Asian (EAS)	Yes	Alive	238.57	No	NA	No
NSLC-TWAN-0048	Normal	RNA, 16S, WGS	SC767175, SC760067, NSLC-0860-N01	Taiwan	Adenocarcinoma	I	77	Male	East Asian (EAS)	Yes	Alive	238.57	No	NA	No
NSLC-TWAN-0195	Normal	RNA, 16S, WGS	SC766627, SC760258, NSLC-0998-N01	Taiwan	Adenocarcinoma	I	78	Female	East Asian (EAS)	Yes	Alive	264.57	No	NA	No
NSLC-TWAN-0007	Normal	RNA, WGS	SC767177, NSLC-0825-N01	Taiwan	Adenocarcinoma	I	78	Female	East Asian (EAS)	Yes	Alive	371.29	No	NA	No
NSLC-TWAN-0007	Tumor	RNA, 16S, WGS	SC767193, SC746289, NSLC-0825-T01	Taiwan	Adenocarcinoma	I	78	Female	East Asian (EAS)	Yes	Alive	371.29	No	NA	No
NSLC-TWAN-0171	Normal	RNA, 16S, WGS	SC766709, SC760255, NSLC-0974-N01	Taiwan	Adenocarcinoma	I	80	Female	East Asian (EAS)	Yes	Alive	179.43	No	NA	No
NSLC-TWAN-0171	Tumor	RNA, 16S, WGS	SC766721, SC761993, NSLC-0974-T01	Taiwan	Adenocarcinoma	I	80	Female	East Asian (EAS)	Yes	Alive	179.43	No	NA	No
NSLC-TWAN-0133	Normal	RNA, 16S	SC766983, SC760187	Taiwan	Adenocarcinoma	I	80	Male	East Asian (EAS)	Yes	Alive	325.57	Yes	NA	No
NSLC-TWAN-0133	Tumor	RNA, 16S	SC767039, SC760191	Taiwan	Adenocarcinoma	I	80	Male	East Asian (EAS)	Yes	Alive	325.57	Yes	NA	No
NSLC-TWAN-0207	Tumor	RNA, 16S, WGS	SC766621, SC760271, NSLC-1008-T01	Taiwan	Adenocarcinoma	I	81	Male	East Asian (EAS)	Yes	Alive	249.71	No	NA	No
NSLC-TWAN-0207	Normal	RNA, 16S, WGS	SC766661, SC760266, NSLC-1008-N01	Taiwan	Adenocarcinoma	I	81	Male	East Asian (EAS)	Yes	Alive	249.71	No	NA	No
NSLC-TWAN-0042	Normal	RNA, 16S, WGS	SC767215, SC761774, NSLC-0855-N01	Taiwan	Squamous cell carcinoma	I	82	Male	East Asian (EAS)	Yes	Deceased	47.7	No	NA	No
NSLC-TWAN-0042	Tumor	RNA, 16S, WGS	SC767270, SC761764, NSLC-0855-T01	Taiwan	Squamous cell carcinoma	I	82	Male	East Asian (EAS)	Yes	Deceased	47.7	No	NA	No
NSLC-TWAN-0016	Normal	RNA, 16S, WGS	SC767170, SC760048, NSLC-0832-N01	Taiwan	Adenocarcinoma	I	82	Male	East Asian (EAS)	No	Deceased	313.1	No	NA	No
NSLC-TWAN-0016	Tumor	RNA, 16S, WGS	SC767235, SC760063, NSLC-0832-T01	Taiwan	Adenocarcinoma	I	82	Male	East Asian (EAS)	No	Deceased	313.1	No	NA	No
NSLC-TWAN-0043	Normal	RNA, 16S, WGS	SC767263, SC746215, NSLC-1219-N01	Taiwan	Adenosquamous carcinoma	I	82	Male	East Asian (EAS)	Yes	Alive	402.57	No	NA	No
NSLC-TWAN-0175	Normal	RNA, 16S, WGS	SC766677, SC760279, NSLC-0978-N01	Taiwan	Adenocarcinoma	I	83	Female	East Asian (EAS)	No	Alive	287.57	No	NA	No
NSLC-RONT-0088	Tumor	RNA, 16S, WGS	SC623332, SC761655, NSLC-0442-T01	Toronto, Canada	Adenocarcinoma	III	41	Female	East Asian (EAS)	Yes	Deceased	281.67	No	No	Yes
NSLC-RONT-0022	Normal	RNA, 16S, WGS	SC623299, SC761633, NSLC-0802-N01	Toronto, Canada	Adenocarcinoma	II	45	Female	African (AFR)	Yes	Deceased	299	No	Yes	Yes
NSLC-RONT-0054	Tumor	RNA, 16S, WGS	SC623360, SC761648, NSLC-0449-T01	Toronto, Canada	Adenocarcinoma	I	49	Female	East Asian (EAS)	Yes	Deceased	273	No	Yes	No
NSLC-RONT-0075	Tumor	RNA, 16S, WGS	SC623340, SC761660, NSLC-0385-T01	Toronto, Canada	Adenocarcinoma	IV	52	Female	European (EUR)	No	Deceased	216.67	Yes	No	No
NSLC-RONT-0004	Tumor	RNA, WGS	SC623401, NSLC-0811-T01	Toronto, Canada	Adenocarcinoma	IV	53	Male	East Asian (EAS)	NA	Deceased	195	No	Yes	No
NSLC-RONT-0084	Tumor	RNA, 16S, WGS	SC623334, SC761635, NSLC-0445-T01	Toronto, Canada	Adenocarcinoma	III	54	Female	European (EUR)	Yes	Deceased	251.33	Yes	Yes	Yes
NSLC-RONT-0018	Tumor	RNA, 16S, WGS	SC623424, SC761920, NSLC-0508-T01	Toronto, Canada	Adenocarcinoma	I	56	Female	European (EUR)	Yes	Deceased	39	Yes	No	No
NSLC-RONT-0046	Normal	RNA, 16S, WGS	SC623317, SC759974, NSLC-0807-N01	Toronto, Canada	Adenocarcinoma	III	58	Female	East Asian (EAS)	No	Alive	169	No	No	No
NSLC-RONT-0046	Tumor	RNA, 16S, WGS	SC623325, SC761640, NSLC-0807-T01	Toronto, Canada	Adenocarcinoma	III	58	Female	East Asian (EAS)	No	Alive	169	No	No	No
NSLC-RONT-0011	Tumor	RNA, 16S, WGS	SC623370, SC761899, NSLC-0451-T01	Toronto, Canada	Adenocarcinoma	III	59	Male	East Asian (EAS)	NA	Alive	203.67	No	Yes	No
NSLC-RONT-0050	Tumor	RNA, 16S, WGS	SC623270, SC761651, NSLC-0808-T01	Toronto, Canada	Adenocarcinoma	III	61	Female	East Asian (EAS)	No	Deceased	164.67	No	No	Yes
NSLC-RONT-0050	Normal	RNA, 16S, WGS	SC623357, SC761645, NSLC-0808-N01	Toronto, Canada	Adenocarcinoma	III	61	Female	East Asian (EAS)	No	Deceased	164.67	No	No	Yes
NSLC-RONT-0024	Tumor	RNA, 16S	SC623331, SC761570	Toronto, Canada	Adenocarcinoma	II	62	Female	NA	No	Deceased	251.33	Yes	No	Yes
NSLC-RONT-0040	Tumor	RNA, 16S	SC623369, SC761905	Toronto, Canada	Adenocarcinoma	I	63	Male	East Asian (EAS)	NA	Deceased	277.33	Yes	Yes	Yes
NSLC-RONT-0043	Normal	RNA, 16S, WGS	SC623432, SC760156, NSLC-0809-N01	Toronto, Canada	Adenocarcinoma	III	63	Female	East Asian (EAS)	NA	Alive	407.33	No	Yes	No
NSLC-RONT-0043	Tumor	RNA, 16S, WGS	SC623440, SC761887, NSLC-0809-T01	Toronto, Canada	Adenocarcinoma	III	63	Female	East Asian (EAS)	NA	Alive	407.33	No	Yes	No
NSLC-RONT-0025	Tumor	RNA, 16S, WGS	SC623408, SC761898, NSLC-0509-T01	Toronto, Canada	Adenocarcinoma	II	64	Female	East Asian (EAS)	Yes	Deceased	117	Yes	No	Yes
NSLC-RONT-0091	Tumor	RNA, 16S, WGS	SC623308, SC761622, NSLC-0400-T01	Toronto, Canada	Adenocarcinoma	III	64	Female	European (EUR)	Yes	Deceased	359.67	No	Yes	No
NSLC-RONT-0087	Tumor	RNA, 16S, WGS	SC623268, SC761935, NSLC-0804-T01	Toronto, Canada	Adenocarcinoma	I	64	Male	East Asian (EAS)	No	Alive	801.67	No	Yes	No
NSLC-RONT-0087	Normal	RNA, 16S, WGS	SC623355, SC760132, NSLC-0804-N01	Toronto, Canada	Adenocarcinoma	I	64	Male	East Asian (EAS)	No	Alive	801.67	No	Yes	No
NSLC-RONT-0006	Normal	RNA, 16S, WGS	SC623425, SC761558, NSLC-0813-N01	Toronto, Canada	Adenocarcinoma	I	65	Male	European (EUR)	NA	Deceased	112.67	No	Yes	No
NSLC-RONT-0006	Tumor	RNA, 16S, WGS	SC623433, SC761921, NSLC-0813-T01	Toronto, Canada	Adenocarcinoma	I	65	Male	European (EUR)	NA	Deceased	112.67	No	Yes	No
NSLC-RONT-0083	Tumor	RNA, 16S, WGS	SC623277, SC761616, NSLC-0387-T01	Toronto, Canada	Adenocarcinoma	I	65	Female	East Asian (EAS)	Yes	Alive	602.33	No	No	No
NSLC-RONT-0053	Tumor	RNA, 16S, WGS	SC623309, SC761607, NSLC-0386-T01	Toronto, Canada	Adenocarcinoma	I	66	Female	East Asian (EAS)	No	Alive	56.33	Yes	No	No
NSLC-RONT-0013	Tumor	RNA, 16S, WGS	SC623349, SC761641, NSLC-0402-T01	Toronto, Canada	Adenocarcinoma	I	66	Female	American (AMR) or Mixed	No	Deceased	381.33	No	No	No
NSLC-RONT-0056	Tumor	RNA, 16S, WGS	SC623278, SC761657, NSLC-0395-T01	Toronto, Canada	Adenocarcinoma	I	66	Female	European (EUR)	Yes	Alive	468	No	No	No
NSLC-RONT-0067	Tumor	RNA, 16S, WGS	SC623447, SC761643, NSLC-0429-T01	Toronto, Canada	Adenocarcinoma	I	67	Female	European (EUR)	Yes	Alive	125.67	Yes	No	No
NSLC-RONT-0034	Tumor	RNA, 16S, WGS	SC623291, SC761639, NSLC-0401-T01	Toronto, Canada	Squamous cell carcinoma	I	67	Female	East Asian (EAS)	Yes	Alive	359.67	No	No	No
NSLC-RONT-0049	Tumor	RNA, 16S, WGS	SC623269, SC761650, NSLC-0806-T01	Toronto, Canada	Adenocarcinoma	I	68	Female	East Asian (EAS)	NA	Alive	650	No	Yes	No
NSLC-RONT-0049	Normal	RNA, 16S, WGS	SC623356, SC762009, NSLC-0806-N01	Toronto, Canada	Adenocarcinoma	I	68	Female	East Asian (EAS)	NA	Alive	650	No	Yes	No
NSLC-RONT-0007	Normal	RNA, 16S, WGS	SC623441, SC760157, NSLC-0814-N01	Toronto, Canada	Adenocarcinoma	II	69	Female	East Asian (EAS)	NA	Deceased	290.33	No	No	Yes
NSLC-RONT-0007	Tumor	RNA, 16S, WGS	SC623449, SC761888, NSLC-0814-T01	Toronto, Canada	Adenocarcinoma	II	69	Female	East Asian (EAS)	NA	Deceased	290.33	No	No	Yes
NSLC-RONT-0052	Tumor	RNA, 16S, WGS	SC623285, SC761656, NSLC-0434-T01	Toronto, Canada	Squamous cell carcinoma	III	69	Female	American (AMR) or Mixed	Yes	Alive	593.67	Yes	No	No
NSLC-RONT-0058	Tumor	RNA, 16S, WGS	SC623342, SC761584, NSLC-0435-T01	Toronto, Canada	Adenocarcinoma	I	70	Male	East Asian (EAS)	Yes	Alive	507	No	No	No
NSLC-RONT-0012	Tumor	RNA, 16S, WGS	SC623378, SC761906, NSLC-0486-T01	Toronto, Canada	Adenocarcinoma	I	71	Male	European (EUR)	NA	Deceased	164.67	No	No	No
NSLC-RONT-0003	Normal	RNA, 16S	SC623377, SC761590	Toronto, Canada	Adenocarcinoma	I	71	Female	European (EUR)	NA	Alive	342.33	No	Yes	Yes
NSLC-RONT-0003	Tumor	RNA, 16S, WGS	SC623385, SC761911, NSLC-0487-T01	Toronto, Canada	Adenocarcinoma	I	71	Female	European (EUR)	NA	Alive	342.33	No	Yes	Yes
NSLC-RONT-0044	Tumor	RNA, 16S, WGS	SC623292, SC761611, NSLC-0392-T01	Toronto, Canada	Adenocarcinoma	II	72	Female	American (AMR) or Mixed	Yes	Deceased	130	Yes	Yes	Yes
NSLC-RONT-0047	Tumor	RNA, 16S, WGS	SC623348, SC761600, NSLC-0393-T01	Toronto, Canada	Adenocarcinoma	III	72	Male	East Asian (EAS)	No	Deceased	169	No	Yes	No
NSLC-RONT-0041	Normal	RNA, 16S, WGS	SC623339, SC761903, NSLC-0803-N01	Toronto, Canada	Adenocarcinoma	II	72	Female	East Asian (EAS)	No	Alive	511.33	No	No	No
NSLC-RONT-0041	Tumor	RNA, 16S, WGS	SC623347, SC761897, NSLC-0803-T01	Toronto, Canada	Adenocarcinoma	II	72	Female	East Asian (EAS)	No	Alive	511.33	No	No	No
NSLC-RONT-0030	Normal	RNA, 16S, WGS	SC623276, SC761931, NSLC-0805-N01	Toronto, Canada	Squamous cell carcinoma	III	72	Female	American (AMR) or Mixed	Yes	Deceased	572	Yes	No	No
NSLC-RONT-0030	Tumor	RNA, 16S, WGS	SC623284, SC761606, NSLC-0805-T01	Toronto, Canada	Squamous cell carcinoma	III	72	Female	American (AMR) or Mixed	Yes	Deceased	572	Yes	No	No
NSLC-RONT-0070	Tumor	RNA, 16S, WGS	SC623368, SC761654, NSLC-0461-T01	Toronto, Canada	Adenocarcinoma	I	74	Female	East Asian (EAS)	Yes	Alive	299	Yes	No	No
NSLC-RONT-0017	Tumor	RNA, 16S, WGS	SC623286, SC759989, NSLC-0475-T01	Toronto, Canada	Adenocarcinoma	I	76	Female	European (EUR)	Yes	Alive	533	No	No	No
NSLC-RONT-0078	Tumor	RNA, 16S, WGS	SC623423, SC761625, NSLC-0447-T01	Toronto, Canada	Adenocarcinoma	I	77	Female	European (EUR)	Yes	Deceased	455	Yes	No	No
NSLC-RONT-0005	Tumor	RNA, 16S, WGS	SC623417, SC761926, NSLC-0812-T01	Toronto, Canada	Adenocarcinoma	I	78	Female	East Asian (EAS)	NA	Alive	312	No	Yes	No
NSLC-RONT-0021	Tumor	RNA, 16S, WGS	SC623358, SC761595, NSLC-0446-T01	Toronto, Canada	Adenocarcinoma	I	80	Female	European (EUR)	No	Alive	364	No	No	No
NSLC-RONT-0019	Tumor	RNA, 16S, WGS	SC623400, SC761891, NSLC-0497-T01	Toronto, Canada	Adenocarcinoma	I	81	Male	European (EUR)	No	Alive	385.67	No	No	No
NSLC-RONT-0027	Tumor	RNA, 16S, WGS	SC623301, SC761601, NSLC-0408-T01	Toronto, Canada	Adenocarcinoma	I	86	Male	European (EUR)	Yes	Alive	671.67	No	No	No
NSLC-VLEN-0003	Normal	RNA, 16S, WGS	SC623266, SC761890, NSLC-0800-N01	Valencia, Spain	Carcinoid tumor	NA	22	Female	European (EUR)	NA	Alive	382.29	NA	No	No
NSLC-VLEN-0003	Tumor	RNA, 16S, WGS	SC623274, SC761914, NSLC-0800-T01	Valencia, Spain	Carcinoid tumor	NA	22	Female	European (EUR)	NA	Alive	382.29	NA	No	No
NSLC-VLEN-0008	Tumor	RNA, 16S	SC623322, SC745839	Valencia, Spain	Adenocarcinoma	I	55	Female	European (EUR)	Yes	Alive	42.57	NA	No	No
NSLC-VLEN-0009	Tumor	RNA, 16S	SC623338, SC745894	Valencia, Spain	Adenocarcinoma	II	59	Female	European (EUR)	NA	Alive	51.57	NA	Yes	No
NSLC-VLEN-0018	Tumor	RNA, 16S	SC623346, SC759948	Valencia, Spain	Adenocarcinoma	I	67	Female	European (EUR)	Yes	Deceased	409	NA	Yes	Yes
NSLC-VLEN-0021	Tumor	RNA, 16S, WGS	SC623275, SC759973, NSLC-0384-T01	Valencia, Spain	Adenocarcinoma	I	69	Female	European (EUR)	Yes	Alive	333.29	NA	No	No
NSLC-VLEN-0020	Tumor	RNA, 16S, WGS	SC623267, SC746558, NSLC-0441-T01	Valencia, Spain	Adenocarcinoma	I	70	Female	European (EUR)	Yes	Alive	332.14	NA	Yes	No
NSLC-VLEN-0004	Tumor	RNA, WGS	SC623290, NSLC-0801-T01	Valencia, Spain	Adenocarcinoma	II	79	Female	European (EUR)	No	Alive	60.29	NA	No	No
NSLC-HOKO-0003	Tumor	16S, WGS	SC745460, NSLC-0257-T01	Hong Kong	Adenocarcinoma	I	40	Female	East Asian (EAS)	No	Alive	767.57	NA	No	NA
NSLC-HOKO-0065	Normal	16S, WGS	SC745487, NSLC-0277-N01	Hong Kong	Adenocarcinoma	I	55	Female	East Asian (EAS)	No	Alive	439.57	NA	No	NA
NSLC-NICE-0091	Normal	16S	SC745545	Nice, France	Adenocarcinoma	I	84	Male	European (EUR)	No	Alive	56.33	NA	No	No
NSLC-VLEN-0008	Normal	16S	SC745823	Valencia, Spain	Adenocarcinoma	I	55	Female	European (EUR)	Yes	Alive	42.57	NA	No	No
NSLC-IARC-0059	Normal	16S	SC745824	IARC (Serbia, Czech Republic, Romania, Poland, Russia)	Adenocarcinoma	NA	70.6	Female	European (EUR)	NA	Deceased	116.29	Yes	Yes	No
NSLC-VLEN-0009	Normal	16S	SC745831	Valencia, Spain	Adenocarcinoma	II	59	Female	European (EUR)	NA	Alive	51.57	NA	Yes	No
NSLC-VLEN-0007	Tumor	16S	SC745859	Valencia, Spain	Adenocarcinoma	II	52	Female	European (EUR)	NA	Deceased	153.43	NA	Yes	Yes
NSLC-IARC-0107	Normal	16S	SC745862	IARC (Serbia, Czech Republic, Romania, Poland, Russia)	Adenocarcinoma	III	73.1	Male	European (EUR)	NA	Deceased	167.14	NA	No	No
NSLC-IARC-0066	Normal	16S	SC745863	IARC (Serbia, Czech Republic, Romania, Poland, Russia)	Squamous cell carcinoma	NA	57.4	Female	European (EUR)	NA	Alive	205.14	NA	Yes	Yes
NSLC-IARC-0114	Normal	16S	SC745865	IARC (Serbia, Czech Republic, Romania, Poland, Russia)	Adenocarcinoma	IV	72.6	Female	European (EUR)	NA	Deceased	60.57	Yes	No	No
NSLC-IARC-0111	Normal	16S	SC745878	IARC (Serbia, Czech Republic, Romania, Poland, Russia)	Adenocarcinoma	III	81.1	Female	European (EUR)	NA	Deceased	181.86	NA	No	No
NSLC-RONT-0060	Tumor	16S, WGS	SC745891, NSLC-0436-T01	Toronto, Canada	Adenocarcinoma	I	66	Female	East Asian (EAS)	No	Alive	533	No	No	No
NSLC-IARC-0042	Normal	16S	SC746021	IARC (Serbia, Czech Republic, Romania, Poland, Russia)	Adenocarcinoma	III	67.4	Female	European (EUR)	NA	NA	NA	Yes	NA	NA
NSLC-IARC-0095	Normal	16S	SC746045	IARC (Serbia, Czech Republic, Romania, Poland, Russia)	Adenocarcinoma	II	72.6	Female	European (EUR)	NA	Deceased	202.14	NA	No	Yes
NSLC-TWAN-0061	Tumor	16S	SC746051	Taiwan	Adenocarcinoma	I	58	Female	East Asian (EAS)	Yes	Alive	390	No	NA	No
NSLC-IARC-0180	Normal	16S	SC746076	IARC (Serbia, Czech Republic, Romania, Poland, Russia)	Adenocarcinoma	I	66.99	Female	European (EUR)	NA	Alive	277	Yes	No	No
NSLC-IARC-0029	Normal	16S	SC746078	IARC (Serbia, Czech Republic, Romania, Poland, Russia)	Squamous cell carcinoma	II	75.9	Male	European (EUR)	NA	NA	NA	Yes	NA	NA
NSLC-IARC-0026	Normal	16S	SC746092	IARC (Serbia, Czech Republic, Romania, Poland, Russia)	Large cell carcinoma of the lung	I	75.8	Female	European (EUR)	NA	NA	NA	NA	NA	NA
NSLC-TWAN-0058	Tumor	16S	SC746112	Taiwan	Adenocarcinoma	I	45	Female	East Asian (EAS)	No	Alive	391.57	No	NA	No
NSLC-TWAN-0063	Tumor	16S	SC746158	Taiwan	Adenocarcinoma	I	53	Female	East Asian (EAS)	No	Alive	388.43	No	NA	No
NSLC-TWAN-0002	Normal	16S, WGS	SC746163, NSLC-0821-N01	Taiwan	Adenocarcinoma	I	54	Male	East Asian (EAS)	No	Alive	442.57	No	NA	No
NSLC-TWAN-0043	Tumor	16S, WGS	SC746208, NSLC-1219-T01	Taiwan	Adenosquamous carcinoma	I	82	Male	East Asian (EAS)	Yes	Alive	402.57	No	NA	No
NSLC-IARC-0249	Tumor	16S, WGS	SC746392, NSLC-0471-T01	IARC (Serbia, Czech Republic, Romania, Poland, Russia)	Squamous cell carcinoma	I	62.64	Male	European (EUR)	NA	Alive	484	Yes	No	No
NSLC-RONT-0005	Normal	16S, WGS	SC746551, NSLC-0812-N01	Toronto, Canada	Adenocarcinoma	I	78	Female	East Asian (EAS)	NA	Alive	312	No	Yes	No
NSLC-IARC-0231	Tumor	16S	SC746613	IARC (Serbia, Czech Republic, Romania, Poland, Russia)	Adenosquamous carcinoma	I	69.62	Male	European (EUR)	NA	Alive	601.14	Yes	No	No
NSLC-TWAN-0112	Normal	16S, WGS	SC746655, NSLC-0918-N01	Taiwan	Adenocarcinoma	I	59	Female	East Asian (EAS)	Yes	Alive	325.29	No	NA	No
NSLC-TWAN-0269	Tumor	16S	SC746687	Taiwan	Adenocarcinoma	I	54	Female	East Asian (EAS)	Yes	NA	NA	No	NA	No
NSLC-TWAN-0150	Tumor	16S, WGS	SC746710, NSLC-0955-T01	Taiwan	Adenocarcinoma	I	52	Female	East Asian (EAS)	Yes	Alive	283.29	No	NA	No
NSLC-MCAN-0003	Tumor	16S	SC746856	Mexico City, Mexico	Adenocarcinoma	IV	71	Female	American (AMR) or Mixed	No	Deceased	48.29	Yes	No	Yes
NSLC-TWAN-0164	Normal	16S, WGS	SC746868, NSLC-0967-N01	Taiwan	Adenocarcinoma	I	72	Female	East Asian (EAS)	Yes	Alive	297.43	Yes	NA	No
NSLC-TWAN-0170	Normal	16S, WGS	SC746869, NSLC-0973-N01	Taiwan	Adenocarcinoma	IV	53	Female	East Asian (EAS)	Yes	Deceased	178.1	No	NA	No
NSLC-TWAN-0176	Tumor	16S	SC746878	Taiwan	Adenocarcinoma	I	32	Female	East Asian (EAS)	Yes	Alive	283.14	No	NA	No
NSLC-TWAN-0165	Normal	16S, WGS	SC746884, NSLC-0968-N01	Taiwan	Adenocarcinoma	I	53	Female	East Asian (EAS)	Yes	Alive	130.29	No	NA	No
NSLC-TWAN-0212	Normal	16S, WGS	SC746891, NSLC-1011-N01	Taiwan	Adenocarcinoma	I	59	Male	East Asian (EAS)	Yes	Alive	226.71	No	NA	No
NSLC-TWAN-0216	Normal	16S, WGS	SC746931, NSLC-1012-N01	Taiwan	Adenocarcinoma	I	76	Female	East Asian (EAS)	Yes	Alive	242.14	No	NA	No
NSLC-TWAN-0221	Normal	16S, WGS	SC746947, NSLC-1234-N01	Taiwan	Adenocarcinoma	I	55	Male	East Asian (EAS)	No	Alive	205.14	No	NA	No
NSLC-TWAN-0216	Tumor	16S, WGS	SC746963, NSLC-1012-T01	Taiwan	Adenocarcinoma	I	76	Female	East Asian (EAS)	Yes	Alive	242.14	No	NA	No
NSLC-TWAN-0223	Normal	16S, WGS	SC746965, NSLC-1017-N01	Taiwan	Adenocarcinoma	NA	66	Male	East Asian (EAS)	Yes	Alive	203.57	No	NA	No
NSLC-MCAN-0011	Tumor	16S	SC747025	Mexico City, Mexico	Adenocarcinoma	IV	49	Female	American (AMR) or Mixed	No	Deceased	9.43	No	No	Yes
NSLC-TWAN-0227	Normal	16S	SC747036	Taiwan	Adenocarcinoma	I	62	Female	East Asian (EAS)	Yes	Alive	200.57	No	NA	No
NSLC-HOKO-0003	Normal	16S, WGS	SC759255, NSLC-0257-N01	Hong Kong	Adenocarcinoma	I	40	Female	East Asian (EAS)	No	Alive	767.57	NA	No	NA
NSLC-HOKO-0038	Normal	16S, WGS	SC759256, NSLC-0269-N01	Hong Kong	Adenocarcinoma	II	52	Female	East Asian (EAS)	No	Deceased	191	NA	Yes	NA
NSLC-HOKO-0041	Normal	16S, WGS	SC759259, NSLC-0270-N01	Hong Kong	Adenocarcinoma	I	57	Female	East Asian (EAS)	No	Alive	440.57	NA	Yes	NA
NSLC-HOKO-0063	Normal	16S, WGS	SC759260, NSLC-0276-N01	Hong Kong	Adenocarcinoma	I	77	Female	East Asian (EAS)	No	Alive	438.57	NA	No	NA
NSLC-HOKO-0108	Normal	16S, WGS	SC759261, NSLC-0288-N01	Hong Kong	Adenocarcinoma	I	45	Female	East Asian (EAS)	No	Alive	260.29	NA	No	NA
NSLC-HOKO-0081	Normal	16S, WGS	SC759266, NSLC-0283-N01	Hong Kong	Adenocarcinoma	I	83	Female	East Asian (EAS)	No	Alive	375.43	NA	No	NA
NSLC-HOKO-0065	Tumor	16S, WGS	SC759268, NSLC-0277-T01	Hong Kong	Adenocarcinoma	I	55	Female	East Asian (EAS)	No	Alive	439.57	NA	No	NA
NSLC-HOKO-0008	Normal	16S, WGS	SC759270, NSLC-0260-N01	Hong Kong	Adenocarcinoma	II	74	Female	East Asian (EAS)	No	Deceased	680.71	NA	Yes	NA
NSLC-HOKO-0073	Normal	16S, WGS	SC759274, NSLC-0279-N01	Hong Kong	Adenocarcinoma	I	41	Female	East Asian (EAS)	No	Alive	380.71	NA	No	NA
NSLC-HOKO-0042	Normal	16S, WGS	SC759348, NSLC-0326-N01	Hong Kong	Adenocarcinoma	III	60	Female	East Asian (EAS)	No	Deceased	210.43	Yes	Yes	NA
NSLC-IARC-0063	Normal	16S	SC759950	IARC (Serbia, Czech Republic, Romania, Poland, Russia)	Carcinoid tumor	NA	62.1	Female	European (EUR)	NA	Alive	227.43	NA	No	No
NSLC-RONT-0035	Tumor	16S, WGS	SC759962, NSLC-0412-T01	Toronto, Canada	Adenocarcinoma	I	90	Female	European (EUR)	Yes	Deceased	433.33	No	No	No
NSLC-RONT-0029	Tumor	16S, WGS	SC759965, NSLC-0437-T01	Toronto, Canada	Adenocarcinoma	I	57	Male	East Asian (EAS)	No	Deceased	307.67	No	No	No
NSLC-IARC-0074	Normal	16S	SC759967	IARC (Serbia, Czech Republic, Romania, Poland, Russia)	Adenocarcinoma	NA	64.9	Female	European (EUR)	NA	Deceased	5	NA	No	No
NSLC-RONT-0063	Tumor	16S, WGS	SC759969, NSLC-0428-T01	Toronto, Canada	Adenocarcinoma	II	47	Female	East Asian (EAS)	No	Alive	537.33	No	Yes	No
NSLC-RONT-0037	Tumor	16S, WGS	SC759972, NSLC-0420-T01	Toronto, Canada	Adenocarcinoma	III	55	Male	East Asian (EAS)	Yes	Deceased	303.33	No	No	Yes
NSLC-RONT-0023	Tumor	16S, WGS	SC759977, NSLC-0417-T01	Toronto, Canada	Adenocarcinoma	I	62	Male	European (EUR)	Yes	Deceased	567.67	Yes	No	No
NSLC-IARC-0127	Normal	16S	SC759979	IARC (Serbia, Czech Republic, Romania, Poland, Russia)	Adenocarcinoma	III	70.47	Male	American (AMR) or Mixed	NA	NA	NA	NA	No	No
NSLC-RONT-0032	Tumor	16S	SC759986	Toronto, Canada	Adenocarcinoma	II	68	Female	East Asian (EAS)	Yes	Alive	567.67	No	No	Yes
NSLC-IARC-0196	Normal	16S	SC759988	IARC (Serbia, Czech Republic, Romania, Poland, Russia)	Adenocarcinoma	I	66.61	Female	European (EUR)	NA	Alive	246.14	NA	No	No
NSLC-TWAN-0072	Normal	16S, WGS	SC760000, NSLC-0882-N01	Taiwan	Adenocarcinoma	III	70	Female	East Asian (EAS)	Yes	Deceased	134.6	No	NA	No
NSLC-IARC-0177	Normal	16S	SC760016	IARC (Serbia, Czech Republic, Romania, Poland, Russia)	Squamous cell carcinoma	II	64.09	Female	European (EUR)	NA	Deceased	31.86	NA	No	No
NSLC-TWAN-0060	Normal	16S, WGS	SC760017, NSLC-0870-N01	Taiwan	Adenocarcinoma	I	47	Female	East Asian (EAS)	Yes	Alive	391.43	No	NA	No
NSLC-TWAN-0065	Tumor	16S, WGS	SC760038, NSLC-0875-T01	Taiwan	Adenocarcinoma	I	64	Female	East Asian (EAS)	Yes	Alive	387.57	No	NA	No
NSLC-TWAN-0044	Normal	16S, WGS	SC760077, NSLC-0856-N01	Taiwan	Adenocarcinoma	I	52	Female	East Asian (EAS)	Yes	Alive	402.57	No	NA	No
NSLC-TWAN-0261	Normal	16S, WGS	SC760084, NSLC-1037-N01	Taiwan	Adenocarcinoma	III	52	Female	East Asian (EAS)	Yes	Alive	64.57	No	NA	No
NSLC-TWAN-0010	Normal	16S	SC760100	Taiwan	Adenocarcinoma	III	60	Female	East Asian (EAS)	Yes	NA	NA	No	NA	No
NSLC-IARC-0247	Tumor	16S	SC760119	IARC (Serbia, Czech Republic, Romania, Poland, Russia)	Adenocarcinoma	IV	65.36	Female	European (EUR)	NA	Alive	501.43	Yes	No	No
NSLC-IARC-0180	Tumor	16S, WGS	SC760128, NSLC-0572-T01	IARC (Serbia, Czech Republic, Romania, Poland, Russia)	Adenocarcinoma	I	66.99	Female	European (EUR)	NA	Alive	277	Yes	No	No
NSLC-IARC-0253	Tumor	16S, WGS	SC760130, NSLC-0719-T01	IARC (Serbia, Czech Republic, Romania, Poland, Russia)	Adenosquamous carcinoma	I	75.68	Female	European (EUR)	NA	Alive	489.29	NA	No	No
NSLC-RONT-0072	Tumor	16S, WGS	SC760134, NSLC-0520-T01	Toronto, Canada	Adenocarcinoma	I	78	Female	East Asian (EAS)	Yes	Alive	264.33	No	Yes	No
NSLC-RONT-0071	Tumor	16S, WGS	SC760137, NSLC-0473-T01	Toronto, Canada	Adenocarcinoma	I	75	Female	East Asian (EAS)	Yes	Alive	372.67	Yes	No	No
NSLC-RONT-0079	Tumor	16S, WGS	SC760140, NSLC-0460-T01	Toronto, Canada	Adenocarcinoma	I	80	Female	East Asian (EAS)	Yes	Alive	221	No	Yes	No
NSLC-TWAN-0148	Normal	16S, WGS	SC760193, NSLC-0953-N01	Taiwan	Adenocarcinoma	IV	40	Female	East Asian (EAS)	Yes	Deceased	60.7	No	NA	Yes
NSLC-TWAN-0160	Normal	16S, WGS	SC760226, NSLC-0963-N01	Taiwan	Adenocarcinoma	I	39	Female	East Asian (EAS)	Yes	Alive	289.57	No	NA	No
NSLC-TWAN-0183	Normal	16S, WGS	SC760257, NSLC-0986-N01	Taiwan	Squamous cell carcinoma	III	66	Female	East Asian (EAS)	No	Alive	279.57	No	NA	No
NSLC-TWAN-0213	Normal	16S, WGS	SC760267, NSLC-1230-N01	Taiwan	Adenocarcinoma	I	74	Male	East Asian (EAS)	Yes	Alive	229.57	No	NA	No
NSLC-TWAN-0185	Tumor	16S, WGS	SC760283, NSLC-0988-T01	Taiwan	Adenocarcinoma	I	36	Male	East Asian (EAS)	Yes	Alive	126.43	No	NA	No
NSLC-TWAN-0238	Tumor	16S	SC760298	Taiwan	Adenocarcinoma	II	64	Male	East Asian (EAS)	No	NA	NA	No	NA	No
NSLC-TWAN-0238	Normal	16S	SC760304	Taiwan	Adenocarcinoma	II	64	Male	East Asian (EAS)	No	NA	NA	No	NA	No
NSLC-TWAN-0234	Normal	16S, WGS	SC760322, NSLC-1020-N01	Taiwan	Adenocarcinoma	I	65	Female	East Asian (EAS)	Yes	Alive	191.14	No	NA	No
NSLC-TWAN-0233	Normal	16S	SC760325	Taiwan	Adenocarcinoma	I	57	Female	East Asian (EAS)	Yes	Alive	188.86	No	NA	No
NSLC-TWAN-0227	Tumor	16S	SC760327	Taiwan	Adenocarcinoma	I	62	Female	East Asian (EAS)	Yes	Alive	200.57	No	NA	No
NSLC-TWAN-0233	Tumor	16S	SC760328	Taiwan	Adenocarcinoma	I	57	Female	East Asian (EAS)	Yes	Alive	188.86	No	NA	No
NSLC-HOKO-0102	Tumor	16S, WGS	SC760354, NSLC-0287-T01	Hong Kong	Adenocarcinoma	I	80	Female	East Asian (EAS)	No	Alive	282.14	NA	Yes	NA
NSLC-HOKO-0070	Normal	16S, WGS	SC760372, NSLC-0278-N01	Hong Kong	Adenocarcinoma	I	54	Female	East Asian (EAS)	No	Alive	391.86	NA	Yes	NA
NSLC-NICE-0091	Tumor	16S	SC760374	Nice, France	Adenocarcinoma	I	84	Male	European (EUR)	No	Alive	56.33	NA	No	No
NSLC-HOKO-0034	Normal	16S, WGS	SC760380, NSLC-0267-N01	Hong Kong	Adenocarcinoma	II	54	Female	East Asian (EAS)	No	Alive	574.86	NA	No	NA
NSLC-TWAN-0010	Tumor	16S	SC760480	Taiwan	Adenocarcinoma	III	60	Female	East Asian (EAS)	Yes	NA	NA	No	NA	No
NSLC-HOKO-0007	Normal	16S, WGS	SC760483, NSLC-0312-N01	Hong Kong	Adenocarcinoma	I	73	Female	East Asian (EAS)	No	Alive	751.57	NA	Yes	NA
NSLC-NICE-0090	Normal	16S	SC760526	Nice, France	Adenocarcinoma	III	76	Female	European (EUR)	No	Alive	4.33	NA	No	No
NSLC-VLEN-0019	Tumor	16S, WGS	SC761547, NSLC-0432-T01	Valencia, Spain	Adenocarcinoma	III	77	Female	European (EUR)	Yes	Deceased	373.29	NA	Yes	Yes
NSLC-IARC-0266	Normal	16S	SC761578	IARC (Serbia, Czech Republic, Romania, Poland, Russia)	Adenocarcinoma	I	73.43	Male	European (EUR)	NA	Deceased	281.71	Yes	No	Yes
NSLC-RONT-0062	Tumor	16S, WGS	SC761599, NSLC-0396-T01	Toronto, Canada	Adenocarcinoma	II	59	Male	European (EUR)	Yes	Deceased	294.67	No	Yes	Yes
NSLC-RONT-0031	Tumor	16S, WGS	SC761602, NSLC-0410-T01	Toronto, Canada	Adenocarcinoma	II	61	Female	East Asian (EAS)	Yes	Alive	593.67	No	Yes	No
NSLC-RONT-0026	Tumor	16S, WGS	SC761605, NSLC-0463-T01	Toronto, Canada	Adenocarcinoma	I	69	Male	European (EUR)	Yes	Alive	472.33	No	No	No
NSLC-RONT-0090	Tumor	16S, WGS	SC761608, NSLC-0411-T01	Toronto, Canada	Adenocarcinoma	III	58	Male	East Asian (EAS)	No	Deceased	147.33	No	Yes	No
NSLC-IARC-0150	Normal	16S	SC761610	IARC (Serbia, Czech Republic, Romania, Poland, Russia)	Adenocarcinoma	II	54.33	Female	European (EUR)	NA	NA	NA	NA	No	No
NSLC-RONT-0085	Tumor	16S, WGS	SC761612, NSLC-0421-T01	Toronto, Canada	Adenocarcinoma	I	69	Female	European (EUR)	No	Alive	572	No	Yes	No
NSLC-RONT-0014	Tumor	16S, WGS	SC761615, NSLC-0507-T01	Toronto, Canada	Adenocarcinoma	I	59	Female	East Asian (EAS)	No	Alive	476.67	Yes	No	No
NSLC-RONT-0045	Tumor	16S, WGS	SC761617, NSLC-0409-T01	Toronto, Canada	Adenocarcinoma	I	60	Female	European (EUR)	Yes	Alive	264.33	No	No	No
NSLC-RONT-0086	Tumor	16S, WGS	SC761618, NSLC-0394-T01	Toronto, Canada	Adenocarcinoma	II	63	Female	American (AMR) or Mixed	Yes	Deceased	251.33	Yes	Yes	Yes
NSLC-RONT-0064	Tumor	16S, WGS	SC761620, NSLC-0397-T01	Toronto, Canada	Adenocarcinoma	I	61	Female	European (EUR)	Yes	Alive	34.67	Yes	No	No
NSLC-RONT-0081	Tumor	16S, WGS	SC761623, NSLC-0427-T01	Toronto, Canada	Adenocarcinoma	I	61	Female	European (EUR)	Yes	Alive	541.67	No	No	No
NSLC-RONT-0022	Tumor	16S, WGS	SC761626, NSLC-0802-T01	Toronto, Canada	Adenocarcinoma	II	45	Female	African (AFR)	Yes	Deceased	299	No	Yes	Yes
NSLC-RONT-0080	Tumor	16S, WGS	SC761627, NSLC-0443-T01	Toronto, Canada	Adenocarcinoma	I	70	Male	African (AFR)	No	Alive	576.33	No	Yes	No
NSLC-RONT-0015	Tumor	16S, WGS	SC761628, NSLC-0444-T01	Toronto, Canada	Adenocarcinoma	I	72	Male	American (AMR) or Mixed	Yes	Deceased	524.33	Yes	No	No
NSLC-RONT-0033	Tumor	16S, WGS	SC761632, NSLC-0405-T01	Toronto, Canada	Adenocarcinoma	I	64	Female	European (EUR)	Yes	Alive	481	Yes	No	No
NSLC-RONT-0082	Tumor	16S, WGS	SC761634, NSLC-0424-T01	Toronto, Canada	Adenocarcinoma	I	67	Female	European (EUR)	Yes	Deceased	489.67	No	No	Yes
NSLC-RONT-0055	Tumor	16S, WGS	SC761637, NSLC-0389-T01	Toronto, Canada	Adenocarcinoma	I	81	Female	European (EUR)	Yes	Alive	268.67	No	No	No
NSLC-RONT-0028	Tumor	16S, WGS	SC761644, NSLC-0416-T01	Toronto, Canada	Adenocarcinoma	I	75	Male	East Asian (EAS)	No	Alive	381.33	No	No	No
NSLC-RONT-0048	Tumor	16S	SC761661	Toronto, Canada	Adenocarcinoma	I	66	Female	American (AMR) or Mixed	Yes	Alive	641.33	No	No	No
NSLC-TWAN-0020	Tumor	16S, WGS	SC761748, NSLC-0836-T01	Taiwan	Adenocarcinoma	IV	59	Female	East Asian (EAS)	No	Deceased	134.6	No	NA	Yes
NSLC-TWAN-0022	Tumor	16S, WGS	SC761770, NSLC-0838-T01	Taiwan	Adenocarcinoma	I	48	Female	East Asian (EAS)	Yes	Alive	418.14	No	NA	No
NSLC-IARC-0074	Tumor	16S, WGS	SC761782, NSLC-0515-T01	IARC (Serbia, Czech Republic, Romania, Poland, Russia)	Adenocarcinoma	NA	64.9	Female	European (EUR)	NA	Deceased	5	NA	No	No
NSLC-IARC-0196	Tumor	16S, WGS	SC761823, NSLC-0762-T01	IARC (Serbia, Czech Republic, Romania, Poland, Russia)	Adenocarcinoma	I	66.61	Female	European (EUR)	NA	Alive	246.14	NA	No	No
NSLC-IARC-0118	Tumor	16S, WGS	SC761837, NSLC-0540-T01	IARC (Serbia, Czech Republic, Romania, Poland, Russia)	Adenocarcinoma	I	49.83	Female	European (EUR)	NA	Deceased	444.43	Yes	No	No
NSLC-IARC-0167	Tumor	16S, WGS	SC761853, NSLC-0545-T01	IARC (Serbia, Czech Republic, Romania, Poland, Russia)	Adenosquamous carcinoma	III	64.76	Female	European (EUR)	NA	Deceased	27.43	NA	No	Yes
NSLC-IARC-0266	Tumor	16S, WGS	SC761860, NSLC-0703-T01	IARC (Serbia, Czech Republic, Romania, Poland, Russia)	Adenocarcinoma	I	73.43	Male	European (EUR)	NA	Deceased	281.71	Yes	No	Yes
NSLC-IARC-0177	Tumor	16S, WGS	SC761874, NSLC-0755-T01	IARC (Serbia, Czech Republic, Romania, Poland, Russia)	Squamous cell carcinoma	II	64.09	Female	European (EUR)	NA	Deceased	31.86	NA	No	No
NSLC-IARC-0245	Tumor	16S, WGS	SC761880, NSLC-0549-T01	IARC (Serbia, Czech Republic, Romania, Poland, Russia)	Adenocarcinoma	I	73.16	Female	European (EUR)	NA	Alive	482.57	Yes	No	No
NSLC-WELL-0010	Tumor	16S, WGS	SC761885, NSLC-0422-T01	New York, USA	Adenocarcinoma	I	74	Female	European (EUR)	Yes	Alive	364	No	No	No
NSLC-RONT-0073	Tumor	16S, WGS	SC761892, NSLC-0521-T01	Toronto, Canada	Adenocarcinoma	IV	49	Female	East Asian (EAS)	No	Deceased	316.33	No	No	Yes
NSLC-RONT-0008	Tumor	16S, WGS	SC761893, NSLC-0474-T01	Toronto, Canada	Adenocarcinoma	IV	77	Female	East Asian (EAS)	NA	Alive	264.33	No	No	No
NSLC-IARC-0267	Tumor	16S, WGS	SC761900, NSLC-0579-T01	IARC (Serbia, Czech Republic, Romania, Poland, Russia)	Adenocarcinoma	I	73.89	Female	European (EUR)	NA	Deceased	364.57	NA	No	No
NSLC-RONT-0036	Tumor	16S, WGS	SC761904, NSLC-0462-T01	Toronto, Canada	Adenocarcinoma	I	75	Female	East Asian (EAS)	No	Alive	355.33	No	No	No
NSLC-RONT-0020	Tumor	16S, WGS	SC761910, NSLC-0433-T01	Toronto, Canada	Adenocarcinoma	I	49	Female	East Asian (EAS)	No	Alive	771.33	No	No	No
NSLC-RONT-0051	Tumor	16S, WGS	SC761917, NSLC-0485-T01	Toronto, Canada	Adenocarcinoma	I	58	Female	East Asian (EAS)	No	Alive	273	No	No	No
NSLC-TWAN-0195	Tumor	16S, WGS	SC761995, NSLC-0998-T01	Taiwan	Adenocarcinoma	I	78	Female	East Asian (EAS)	Yes	Alive	264.57	No	NA	No
NSLC-TWAN-0175	Tumor	16S, WGS	SC761998, NSLC-0978-T01	Taiwan	Adenocarcinoma	I	83	Female	East Asian (EAS)	No	Alive	287.57	No	NA	No
NSLC-HARV-0001	Blood	WGS	NSLC-0763-B01	Massachusetts, USA	Adenocarcinoma	III	59.67	Female	European (EUR)	Yes	Deceased	256.71	NA	NA	NA
NSLC-HARV-0001	Tumor	WGS	NSLC-0763-T01	Massachusetts, USA	Adenocarcinoma	III	59.67	Female	European (EUR)	Yes	Deceased	256.71	NA	NA	NA
NSLC-HARV-0006	Blood	WGS	NSLC-0765-B01	Massachusetts, USA	Adenocarcinoma	I	69	Female	European (EUR)	Yes	Alive	494	NA	NA	NA
NSLC-HARV-0006	Tumor	WGS	NSLC-0765-T01	Massachusetts, USA	Adenocarcinoma	I	69	Female	European (EUR)	Yes	Alive	494	NA	NA	NA
NSLC-HARV-0009	Blood	WGS	NSLC-0768-B01	Massachusetts, USA	Carcinoid tumor	I	57.83	Male	European (EUR)	NA	Deceased	546.71	NA	NA	NA
NSLC-HARV-0009	Tumor	WGS	NSLC-0768-T01	Massachusetts, USA	Carcinoid tumor	I	57.83	Male	European (EUR)	NA	Deceased	546.71	NA	NA	NA
NSLC-HARV-0010	Blood	WGS	NSLC-0769-B01	Massachusetts, USA	Adenocarcinoma	I	59	Female	European (EUR)	Yes	Alive	749.43	NA	NA	NA
NSLC-HARV-0010	Tumor	WGS	NSLC-0769-T01	Massachusetts, USA	Adenocarcinoma	I	59	Female	European (EUR)	Yes	Alive	749.43	NA	NA	NA
NSLC-HARV-0011	Blood	WGS	NSLC-0770-B01	Massachusetts, USA	Adenocarcinoma	I	71.75	Female	European (EUR)	Yes	Alive	238.86	NA	NA	NA
NSLC-HARV-0011	Tumor	WGS	NSLC-0770-T01	Massachusetts, USA	Adenocarcinoma	I	71.75	Female	European (EUR)	Yes	Alive	238.86	NA	NA	NA
NSLC-HARV-0012	Blood	WGS	NSLC-0771-B01	Massachusetts, USA	Carcinoid tumor	I	51.92	Female	European (EUR)	NA	Alive	643.86	NA	NA	NA
NSLC-HARV-0012	Tumor	WGS	NSLC-0771-T01	Massachusetts, USA	Carcinoid tumor	I	51.92	Female	European (EUR)	NA	Alive	643.86	NA	NA	NA
NSLC-HARV-0013	Blood	WGS	NSLC-0772-B01	Massachusetts, USA	Adenocarcinoma	I	59.42	Female	European (EUR)	Yes	Deceased	134.86	NA	NA	NA
NSLC-HARV-0013	Tumor	WGS	NSLC-0772-T01	Massachusetts, USA	Adenocarcinoma	I	59.42	Female	European (EUR)	Yes	Deceased	134.86	NA	NA	NA
NSLC-HARV-0014	Blood	WGS	NSLC-0773-B01	Massachusetts, USA	Adenocarcinoma	I	70.5	Female	European (EUR)	Yes	Alive	883.43	NA	NA	NA
NSLC-HARV-0014	Tumor	WGS	NSLC-0773-T01	Massachusetts, USA	Adenocarcinoma	I	70.5	Female	European (EUR)	Yes	Alive	883.43	NA	NA	NA
NSLC-HARV-0015	Blood	WGS	NSLC-0774-B01	Massachusetts, USA	Adenocarcinoma	I	63.08	Female	European (EUR)	Yes	Deceased	502	NA	NA	NA
NSLC-HARV-0015	Tumor	WGS	NSLC-0774-T01	Massachusetts, USA	Adenocarcinoma	I	63.08	Female	European (EUR)	Yes	Deceased	502	NA	NA	NA
NSLC-HARV-0016	Blood	WGS	NSLC-0775-B01	Massachusetts, USA	Adenocarcinoma	II	40	Male	European (EUR)	Yes	Deceased	165.86	NA	NA	NA
NSLC-HARV-0016	Tumor	WGS	NSLC-0775-T01	Massachusetts, USA	Adenocarcinoma	II	40	Male	European (EUR)	Yes	Deceased	165.86	NA	NA	NA
NSLC-HARV-0017	Blood	WGS	NSLC-0776-B01	Massachusetts, USA	Adenocarcinoma	I	58.75	Male	European (EUR)	Yes	Alive	850.29	NA	NA	NA
NSLC-HARV-0017	Tumor	WGS	NSLC-0776-T01	Massachusetts, USA	Adenocarcinoma	I	58.75	Male	European (EUR)	Yes	Alive	850.29	NA	NA	NA
NSLC-HARV-0018	Blood	WGS	NSLC-0777-B01	Massachusetts, USA	Adenocarcinoma	IV	73.25	Female	European (EUR)	Yes	Deceased	248.57	NA	NA	NA
NSLC-HARV-0018	Tumor	WGS	NSLC-0777-T01	Massachusetts, USA	Adenocarcinoma	IV	73.25	Female	European (EUR)	Yes	Deceased	248.57	NA	NA	NA
NSLC-HARV-0020	Blood	WGS	NSLC-0778-B01	Massachusetts, USA	Adenocarcinoma	I	74.59	Female	European (EUR)	Yes	Deceased	400.14	NA	NA	NA
NSLC-HARV-0020	Tumor	WGS	NSLC-0778-T01	Massachusetts, USA	Adenocarcinoma	I	74.59	Female	European (EUR)	Yes	Deceased	400.14	NA	NA	NA
NSLC-HARV-0024	Blood	WGS	NSLC-0780-B01	Massachusetts, USA	Adenocarcinoma	I	65	Female	European (EUR)	No	Deceased	430.71	NA	NA	NA
NSLC-HARV-0024	Tumor	WGS	NSLC-0780-T01	Massachusetts, USA	Adenocarcinoma	I	65	Female	European (EUR)	No	Deceased	430.71	NA	NA	NA
NSLC-HARV-0025	Blood	WGS	NSLC-0781-B01	Massachusetts, USA	Carcinoid tumor	I	68.42	Female	European (EUR)	Yes	Deceased	498.71	NA	NA	NA
NSLC-HARV-0025	Tumor	WGS	NSLC-0781-T01	Massachusetts, USA	Carcinoid tumor	I	68.42	Female	European (EUR)	Yes	Deceased	498.71	NA	NA	NA
NSLC-HARV-0028	Blood	WGS	NSLC-0783-B01	Massachusetts, USA	Adenocarcinoma	I	60	Female	European (EUR)	Yes	Deceased	364.71	NA	NA	NA
NSLC-HARV-0028	Tumor	WGS	NSLC-0783-T01	Massachusetts, USA	Adenocarcinoma	I	60	Female	European (EUR)	Yes	Deceased	364.71	NA	NA	NA
NSLC-HARV-0029	Blood	WGS	NSLC-0784-B01	Massachusetts, USA	Adenocarcinoma	I	49.25	Female	European (EUR)	Yes	Alive	196.71	NA	NA	NA
NSLC-HARV-0029	Tumor	WGS	NSLC-0784-T01	Massachusetts, USA	Adenocarcinoma	I	49.25	Female	European (EUR)	Yes	Alive	196.71	NA	NA	NA
NSLC-HARV-0030	Blood	WGS	NSLC-0785-B01	Massachusetts, USA	Adenocarcinoma	I	49.08	Male	East Asian (EAS)	Yes	Deceased	209	NA	NA	NA
NSLC-HARV-0030	Tumor	WGS	NSLC-0785-T01	Massachusetts, USA	Adenocarcinoma	I	49.08	Male	East Asian (EAS)	Yes	Deceased	209	NA	NA	NA
NSLC-HARV-0031	Blood	WGS	NSLC-0786-B01	Massachusetts, USA	Adenocarcinoma	I	55.92	Female	European (EUR)	Yes	Alive	519.14	NA	NA	NA
NSLC-HARV-0031	Tumor	WGS	NSLC-0786-T01	Massachusetts, USA	Adenocarcinoma	I	55.92	Female	European (EUR)	Yes	Alive	519.14	NA	NA	NA
NSLC-HARV-0032	Blood	WGS	NSLC-0787-B01	Massachusetts, USA	Adenocarcinoma	I	70.84	Female	European (EUR)	Yes	Alive	374.57	NA	NA	NA
NSLC-HARV-0032	Tumor	WGS	NSLC-0787-T01	Massachusetts, USA	Adenocarcinoma	I	70.84	Female	European (EUR)	Yes	Alive	374.57	NA	NA	NA
NSLC-HARV-0033	Blood	WGS	NSLC-0788-B01	Massachusetts, USA	Adenocarcinoma	I	64.17	Female	European (EUR)	Yes	Alive	389.29	NA	NA	NA
NSLC-HARV-0033	Tumor	WGS	NSLC-0788-T01	Massachusetts, USA	Adenocarcinoma	I	64.17	Female	European (EUR)	Yes	Alive	389.29	NA	NA	NA
NSLC-HARV-0036	Blood	WGS	NSLC-0791-B01	Massachusetts, USA	Adenocarcinoma	NA	NA	Male	European (EUR)	Yes	Deceased	NA	NA	NA	NA
NSLC-HARV-0036	Tumor	WGS	NSLC-0791-T01	Massachusetts, USA	Adenocarcinoma	NA	NA	Male	European (EUR)	Yes	Deceased	NA	NA	NA	NA
NSLC-HARV-0037	Blood	WGS	NSLC-0792-B01	Massachusetts, USA	Carcinoid tumor	I	20.92	Female	European (EUR)	Yes	Alive	24.57	NA	NA	NA
NSLC-HARV-0037	Tumor	WGS	NSLC-0792-T01	Massachusetts, USA	Carcinoid tumor	I	20.92	Female	European (EUR)	Yes	Alive	24.57	NA	NA	NA
NSLC-HARV-0039	Blood	WGS	NSLC-0793-B01	Massachusetts, USA	Adenocarcinoma	II	63.83	Female	European (EUR)	No	Alive	88.86	NA	NA	NA
NSLC-HARV-0039	Tumor	WGS	NSLC-0793-T01	Massachusetts, USA	Adenocarcinoma	II	63.83	Female	European (EUR)	No	Alive	88.86	NA	NA	NA
NSLC-HARV-0040	Blood	WGS	NSLC-0794-B01	Massachusetts, USA	Adenocarcinoma	I	48.91	Female	European (EUR)	Yes	Alive	141.71	NA	NA	NA
NSLC-HARV-0040	Tumor	WGS	NSLC-0794-T01	Massachusetts, USA	Adenocarcinoma	I	48.91	Female	European (EUR)	Yes	Alive	141.71	NA	NA	NA
NSLC-HARV-0041	Blood	WGS	NSLC-0795-B01	Massachusetts, USA	Adenocarcinoma	II	69.08	Female	European (EUR)	Yes	Alive	118.71	NA	NA	NA
NSLC-HARV-0041	Tumor	WGS	NSLC-0795-T01	Massachusetts, USA	Adenocarcinoma	II	69.08	Female	European (EUR)	Yes	Alive	118.71	NA	NA	NA
NSLC-HOKO-0102	Normal	WGS	NSLC-0287-N01	Hong Kong	Adenocarcinoma	I	80	Female	East Asian (EAS)	No	Alive	282.14	NA	Yes	NA
NSLC-IARC-0001	Blood	WGS	NSLC-0610-B01	IARC (Serbia, Czech Republic, Romania, Poland, Russia)	Carcinoid tumor	I	58.7	Female	European (EUR)	NA	Alive	182	Yes	No	No
NSLC-IARC-0002	Blood	WGS	NSLC-0478-B01	IARC (Serbia, Czech Republic, Romania, Poland, Russia)	Adenocarcinoma	NA	71.8	Female	European (EUR)	NA	Alive	121.71	Yes	No	No
NSLC-IARC-0003	Blood	WGS	NSLC-0589-B01	IARC (Serbia, Czech Republic, Romania, Poland, Russia)	Adenocarcinoma	NA	57.1	Male	European (EUR)	NA	Alive	116.71	Yes	No	No
NSLC-IARC-0005	Blood	WGS	NSLC-0645-B01	IARC (Serbia, Czech Republic, Romania, Poland, Russia)	Adenocarcinoma	I	68.3	Female	European (EUR)	NA	Alive	146.43	NA	No	No
NSLC-IARC-0007	Blood	WGS	NSLC-0513-B01	IARC (Serbia, Czech Republic, Romania, Poland, Russia)	Adenocarcinoma	I	78.9	Female	European (EUR)	NA	Alive	47.57	NA	No	No
NSLC-IARC-0008	Blood	WGS	NSLC-0525-B01	IARC (Serbia, Czech Republic, Romania, Poland, Russia)	Adenocarcinoma	I	69.9	Female	European (EUR)	NA	Alive	118	NA	No	No
NSLC-IARC-0009	Blood	WGS	NSLC-0537-B01	IARC (Serbia, Czech Republic, Romania, Poland, Russia)	Adenocarcinoma	I	76.5	Male	European (EUR)	NA	Alive	124.57	NA	No	No
NSLC-IARC-0010	Blood	WGS	NSLC-0455-B01	IARC (Serbia, Czech Republic, Romania, Poland, Russia)	Squamous cell carcinoma	I	74.7	Male	European (EUR)	NA	Deceased	39.57	NA	No	No
NSLC-IARC-0012	Blood	WGS	NSLC-0467-B01	IARC (Serbia, Czech Republic, Romania, Poland, Russia)	Squamous cell carcinoma	III	82.5	Male	European (EUR)	NA	Alive	114.29	NA	No	No
NSLC-IARC-0013	Blood	WGS	NSLC-0502-B01	IARC (Serbia, Czech Republic, Romania, Poland, Russia)	Adenocarcinoma	I	55.4	Female	European (EUR)	NA	NA	1	NA	No	No
NSLC-IARC-0014	Blood	WGS	NSLC-0491-B01	IARC (Serbia, Czech Republic, Romania, Poland, Russia)	Small cell lung carcinoma	I	68	Male	European (EUR)	NA	Alive	96.86	NA	No	No
NSLC-IARC-0015	Blood	WGS	NSLC-0514-B01	IARC (Serbia, Czech Republic, Romania, Poland, Russia)	Adenocarcinoma	III	57.2	Male	East Asian (EAS)	NA	NA	NA	NA	NA	NA
NSLC-IARC-0016	Blood	WGS	NSLC-0526-B01	IARC (Serbia, Czech Republic, Romania, Poland, Russia)	Squamous cell carcinoma	II	70.1	Male	European (EUR)	NA	NA	NA	NA	NA	NA
NSLC-IARC-0017	Blood	WGS	NSLC-0538-B01	IARC (Serbia, Czech Republic, Romania, Poland, Russia)	Squamous cell carcinoma	II	70	Male	European (EUR)	NA	NA	NA	NA	NA	NA
NSLC-IARC-0018	Blood	WGS	NSLC-0657-B01	IARC (Serbia, Czech Republic, Romania, Poland, Russia)	Adenocarcinoma	I	58.9	Female	European (EUR)	NA	NA	NA	NA	NA	NA
NSLC-IARC-0020	Blood	WGS	NSLC-0468-B01	IARC (Serbia, Czech Republic, Romania, Poland, Russia)	Adenocarcinoma	I	69.4	Female	European (EUR)	NA	NA	NA	NA	NA	NA
NSLC-IARC-0021	Blood	WGS	NSLC-0480-B01	IARC (Serbia, Czech Republic, Romania, Poland, Russia)	Adenocarcinoma	III	70.2	Male	European (EUR)	NA	NA	NA	Yes	NA	NA
NSLC-IARC-0023	Blood	WGS	NSLC-0702-B01	IARC (Serbia, Czech Republic, Romania, Poland, Russia)	Adenocarcinoma	III	75.8	Female	European (EUR)	NA	NA	NA	NA	NA	NA
NSLC-IARC-0024	Blood	WGS	NSLC-0669-B01	IARC (Serbia, Czech Republic, Romania, Poland, Russia)	Adenocarcinoma	I	76.9	Female	European (EUR)	NA	NA	NA	NA	NA	NA
NSLC-IARC-0025	Blood	WGS	NSLC-0539-B01	IARC (Serbia, Czech Republic, Romania, Poland, Russia)	Adenocarcinoma	I	63.6	Female	European (EUR)	NA	NA	NA	NA	NA	NA
NSLC-IARC-0026	Blood	WGS	NSLC-0681-B01	IARC (Serbia, Czech Republic, Romania, Poland, Russia)	Large cell carcinoma of the lung	I	75.8	Female	European (EUR)	NA	NA	NA	NA	NA	NA
NSLC-IARC-0027	Blood	WGS	NSLC-0693-B01	IARC (Serbia, Czech Republic, Romania, Poland, Russia)	Salivary gland-type tumor	I	67.4	Male	European (EUR)	NA	NA	NA	NA	NA	NA
NSLC-IARC-0028	Blood	WGS	NSLC-0457-B01	IARC (Serbia, Czech Republic, Romania, Poland, Russia)	Squamous cell carcinoma	II	81.6	Male	European (EUR)	NA	NA	NA	NA	NA	NA
NSLC-IARC-0030	Blood	WGS	NSLC-0680-B01	IARC (Serbia, Czech Republic, Romania, Poland, Russia)	Adenocarcinoma	I	63.7	Female	European (EUR)	NA	NA	NA	NA	NA	NA
NSLC-IARC-0031	Blood	WGS	NSLC-0562-B01	IARC (Serbia, Czech Republic, Romania, Poland, Russia)	Adenocarcinoma	II	61.1	Female	European (EUR)	NA	NA	NA	NA	NA	NA
NSLC-IARC-0032	Blood	WGS	NSLC-0574-B01	IARC (Serbia, Czech Republic, Romania, Poland, Russia)	Adenocarcinoma	II	57.3	Female	European (EUR)	NA	NA	NA	NA	NA	NA
NSLC-IARC-0033	Blood	WGS	NSLC-0586-B01	IARC (Serbia, Czech Republic, Romania, Poland, Russia)	Squamous cell carcinoma	I	60.6	Male	European (EUR)	NA	NA	NA	NA	NA	NA
NSLC-IARC-0034	Blood	WGS	NSLC-0527-B01	IARC (Serbia, Czech Republic, Romania, Poland, Russia)	Adenocarcinoma	NA	41.9	Female	European (EUR)	NA	NA	NA	NA	NA	NA
NSLC-IARC-0035	Blood	WGS	NSLC-0598-B01	IARC (Serbia, Czech Republic, Romania, Poland, Russia)	Adenocarcinoma	NA	61.6	Female	European (EUR)	NA	NA	NA	NA	NA	NA
NSLC-IARC-0036	Blood	WGS	NSLC-0601-B01	IARC (Serbia, Czech Republic, Romania, Poland, Russia)	Adenocarcinoma	II	63	Female	European (EUR)	NA	Alive	215.71	NA	No	No
NSLC-IARC-0037	Blood	WGS	NSLC-0613-B01	IARC (Serbia, Czech Republic, Romania, Poland, Russia)	Adenocarcinoma	III	65.6	Male	European (EUR)	NA	Alive	212	NA	No	Yes
NSLC-IARC-0038	Blood	WGS	NSLC-0625-B01	IARC (Serbia, Czech Republic, Romania, Poland, Russia)	Adenocarcinoma	I	59.1	Female	European (EUR)	NA	Alive	210	Yes	No	No
NSLC-IARC-0039	Blood	WGS	NSLC-0637-B01	IARC (Serbia, Czech Republic, Romania, Poland, Russia)	Squamous cell carcinoma	II	58.1	Male	European (EUR)	NA	Deceased	112.29	NA	No	Yes
NSLC-IARC-0040	Blood	WGS	NSLC-0554-B01	IARC (Serbia, Czech Republic, Romania, Poland, Russia)	Adenocarcinoma	I	64.1	Female	European (EUR)	NA	Alive	202.86	NA	No	No
NSLC-IARC-0041	Blood	WGS	NSLC-0566-B01	IARC (Serbia, Czech Republic, Romania, Poland, Russia)	Adenocarcinoma	I	78.9	Female	European (EUR)	NA	Alive	202.29	NA	No	No
NSLC-IARC-0042	Blood	WGS	NSLC-0578-B01	IARC (Serbia, Czech Republic, Romania, Poland, Russia)	Adenocarcinoma	III	67.4	Female	European (EUR)	NA	NA	NA	Yes	NA	NA
NSLC-IARC-0043	Blood	WGS	NSLC-0590-B01	IARC (Serbia, Czech Republic, Romania, Poland, Russia)	Adenocarcinoma	III	41.1	Female	European (EUR)	NA	Alive	201.57	Yes	No	No
NSLC-IARC-0044	Blood	WGS	NSLC-0602-B01	IARC (Serbia, Czech Republic, Romania, Poland, Russia)	Squamous cell carcinoma	II	72.2	Male	European (EUR)	NA	Deceased	19.29	NA	No	No
NSLC-IARC-0045	Blood	WGS	NSLC-0614-B01	IARC (Serbia, Czech Republic, Romania, Poland, Russia)	Carcinoid tumor	I	69.4	Female	European (EUR)	NA	NA	29.14	NA	No	No
NSLC-IARC-0046	Blood	WGS	NSLC-0626-B01	IARC (Serbia, Czech Republic, Romania, Poland, Russia)	Adenocarcinoma	III	78.5	Female	European (EUR)	NA	Deceased	42.57	Yes	No	Yes
NSLC-IARC-0047	Blood	WGS	NSLC-0638-B01	IARC (Serbia, Czech Republic, Romania, Poland, Russia)	Adenocarcinoma	III	63.6	Female	European (EUR)	NA	Deceased	84	NA	No	Yes
NSLC-IARC-0049	Blood	WGS	NSLC-0651-B01	IARC (Serbia, Czech Republic, Romania, Poland, Russia)	Adenocarcinoma	III	60.4	Male	European (EUR)	NA	Alive	189.14	NA	No	Yes
NSLC-IARC-0050	Blood	WGS	NSLC-0663-B01	IARC (Serbia, Czech Republic, Romania, Poland, Russia)	Squamous cell carcinoma	I	70.9	Female	European (EUR)	NA	Deceased	159.71	NA	No	Yes
NSLC-IARC-0051	Blood	WGS	NSLC-0675-B01	IARC (Serbia, Czech Republic, Romania, Poland, Russia)	Adenocarcinoma	II	50.2	Female	European (EUR)	NA	Deceased	64.71	NA	No	Yes
NSLC-IARC-0052	Blood	WGS	NSLC-0687-B01	IARC (Serbia, Czech Republic, Romania, Poland, Russia)	Adenocarcinoma	II	70.2	Male	European (EUR)	NA	Alive	183.29	NA	No	Yes
NSLC-IARC-0053	Blood	WGS	NSLC-0699-B01	IARC (Serbia, Czech Republic, Romania, Poland, Russia)	Carcinoid tumor	I	52.2	Female	European (EUR)	NA	Alive	183.29	Yes	No	No
NSLC-IARC-0054	Blood	WGS	NSLC-0711-B01	IARC (Serbia, Czech Republic, Romania, Poland, Russia)	Adenocarcinoma	I	65.3	Female	European (EUR)	NA	NA	NA	NA	NA	NA
NSLC-IARC-0055	Blood	WGS	NSLC-0723-B01	IARC (Serbia, Czech Republic, Romania, Poland, Russia)	Adenocarcinoma	II	73.9	Female	European (EUR)	NA	Alive	176.71	NA	No	Yes
NSLC-IARC-0056	Blood	WGS	NSLC-0640-B01	IARC (Serbia, Czech Republic, Romania, Poland, Russia)	Adenocarcinoma	II	48.7	Male	European (EUR)	NA	Alive	174.14	NA	No	No
NSLC-IARC-0057	Blood	WGS	NSLC-0652-B01	IARC (Serbia, Czech Republic, Romania, Poland, Russia)	Adenocarcinoma	II	67	Female	European (EUR)	NA	Alive	170	NA	No	Yes
NSLC-IARC-0058	Blood	WGS	NSLC-0664-B01	IARC (Serbia, Czech Republic, Romania, Poland, Russia)	Adenocarcinoma	II	72.2	Female	European (EUR)	NA	Deceased	112.43	NA	No	Yes
NSLC-IARC-0059	Blood	WGS	NSLC-0599-B01	IARC (Serbia, Czech Republic, Romania, Poland, Russia)	Adenocarcinoma	NA	70.6	Female	European (EUR)	NA	Deceased	116.29	Yes	Yes	No
NSLC-IARC-0060	Blood	WGS	NSLC-0611-B01	IARC (Serbia, Czech Republic, Romania, Poland, Russia)	Adenocarcinoma	NA	67.7	Male	European (EUR)	NA	Deceased	84	NA	No	No
NSLC-IARC-0061	Blood	WGS	NSLC-0623-B01	IARC (Serbia, Czech Republic, Romania, Poland, Russia)	Adenocarcinoma	NA	54.9	Female	European (EUR)	NA	Deceased	112.29	NA	No	Yes
NSLC-IARC-0062	Blood	WGS	NSLC-0635-B01	IARC (Serbia, Czech Republic, Romania, Poland, Russia)	Carcinoid tumor	NA	55.4	Female	European (EUR)	NA	Alive	225.14	NA	No	No
NSLC-IARC-0063	Blood	WGS	NSLC-0552-B01	IARC (Serbia, Czech Republic, Romania, Poland, Russia)	Carcinoid tumor	NA	62.1	Female	European (EUR)	NA	Alive	227.43	NA	No	No
NSLC-IARC-0064	Blood	WGS	NSLC-0622-B01	IARC (Serbia, Czech Republic, Romania, Poland, Russia)	Adenocarcinoma	IV	57.2	Male	European (EUR)	NA	Deceased	106.71	NA	No	Yes
NSLC-IARC-0065	Blood	WGS	NSLC-0716-B01	IARC (Serbia, Czech Republic, Romania, Poland, Russia)	Adenocarcinoma	NA	65.6	Female	European (EUR)	NA	Alive	208.71	NA	No	No
NSLC-IARC-0066	Blood	WGS	NSLC-0728-B01	IARC (Serbia, Czech Republic, Romania, Poland, Russia)	Squamous cell carcinoma	NA	57.4	Female	European (EUR)	NA	Alive	205.14	NA	Yes	Yes
NSLC-IARC-0067	Blood	WGS	NSLC-0524-B01	IARC (Serbia, Czech Republic, Romania, Poland, Russia)	Adenocarcinoma	NA	66.7	Female	European (EUR)	NA	Deceased	107.71	NA	No	Yes
NSLC-IARC-0068	Blood	WGS	NSLC-0536-B01	IARC (Serbia, Czech Republic, Romania, Poland, Russia)	Adenocarcinoma	NA	62.4	Female	European (EUR)	NA	Alive	124.14	NA	No	No
NSLC-IARC-0069	Blood	WGS	NSLC-0503-B01	IARC (Serbia, Czech Republic, Romania, Poland, Russia)	Adenocarcinoma	NA	60.4	Female	European (EUR)	NA	Deceased	30.71	NA	No	Yes
NSLC-IARC-0070	Blood	WGS	NSLC-0641-B01	IARC (Serbia, Czech Republic, Romania, Poland, Russia)	Adenocarcinoma	NA	76.1	Female	European (EUR)	NA	Alive	197	NA	No	No
NSLC-IARC-0071	Blood	WGS	NSLC-0653-B01	IARC (Serbia, Czech Republic, Romania, Poland, Russia)	Adenocarcinoma	NA	86.1	Male	European (EUR)	NA	Deceased	157.57	NA	No	No
NSLC-IARC-0072	Blood	WGS	NSLC-0690-B01	IARC (Serbia, Czech Republic, Romania, Poland, Russia)	Adenocarcinoma	NA	74.4	Male	European (EUR)	NA	Alive	27	NA	No	No
NSLC-IARC-0073	Blood	WGS	NSLC-0724-B01	IARC (Serbia, Czech Republic, Romania, Poland, Russia)	Adenocarcinoma	NA	51.5	Female	European (EUR)	NA	Deceased	116.29	NA	No	No
NSLC-IARC-0074	Blood	WGS	NSLC-0515-B01	IARC (Serbia, Czech Republic, Romania, Poland, Russia)	Adenocarcinoma	NA	64.9	Female	European (EUR)	NA	Deceased	5	NA	No	No
NSLC-IARC-0076	Blood	WGS	NSLC-0712-B01	IARC (Serbia, Czech Republic, Romania, Poland, Russia)	Carcinoid tumor	IV	72.3	Female	European (EUR)	NA	Deceased	171.71	NA	No	Yes
NSLC-IARC-0078	Blood	WGS	NSLC-0676-B01	IARC (Serbia, Czech Republic, Romania, Poland, Russia)	Adenocarcinoma	I	77.6	Female	European (EUR)	NA	Alive	64.57	NA	No	No
NSLC-IARC-0079	Blood	WGS	NSLC-0564-B01	IARC (Serbia, Czech Republic, Romania, Poland, Russia)	Squamous cell carcinoma	II	76.2	Male	European (EUR)	NA	Deceased	206.86	NA	No	No
NSLC-IARC-0082	Blood	WGS	NSLC-0588-B01	IARC (Serbia, Czech Republic, Romania, Poland, Russia)	Adenocarcinoma	I	67.4	Female	European (EUR)	NA	Alive	243.14	Yes	No	No
NSLC-IARC-0083	Blood	WGS	NSLC-0600-B01	IARC (Serbia, Czech Republic, Romania, Poland, Russia)	Adenocarcinoma	I	81.7	Female	European (EUR)	NA	Alive	233.57	NA	No	No
NSLC-IARC-0084	Blood	WGS	NSLC-0577-B01	IARC (Serbia, Czech Republic, Romania, Poland, Russia)	Adenocarcinoma	I	64.4	Female	European (EUR)	NA	Alive	235.86	NA	Yes	No
NSLC-IARC-0085	Blood	WGS	NSLC-0553-B01	IARC (Serbia, Czech Republic, Romania, Poland, Russia)	Carcinoid tumor	I	64.7	Male	European (EUR)	NA	Deceased	195	NA	No	No
NSLC-IARC-0087	Blood	WGS	NSLC-0636-B01	IARC (Serbia, Czech Republic, Romania, Poland, Russia)	Adenocarcinoma	II	71.6	Female	European (EUR)	NA	Alive	223.43	NA	No	No
NSLC-IARC-0088	Blood	WGS	NSLC-0624-B01	IARC (Serbia, Czech Republic, Romania, Poland, Russia)	Adenocarcinoma	I	57.7	Female	European (EUR)	NA	Alive	221.86	NA	No	No
NSLC-IARC-0089	Blood	WGS	NSLC-0469-B01	IARC (Serbia, Czech Republic, Romania, Poland, Russia)	Adenocarcinoma	I	78.2	Female	European (EUR)	NA	Alive	219	Yes	No	No
NSLC-IARC-0090	Blood	WGS	NSLC-0493-B01	IARC (Serbia, Czech Republic, Romania, Poland, Russia)	Carcinoid tumor	II	64.3	Female	European (EUR)	NA	Alive	216	NA	No	No
NSLC-IARC-0091	Blood	WGS	NSLC-0666-B01	IARC (Serbia, Czech Republic, Romania, Poland, Russia)	Adenocarcinoma	I	52.8	Male	European (EUR)	NA	Alive	215.86	Yes	No	No
NSLC-IARC-0092	Blood	WGS	NSLC-0481-B01	IARC (Serbia, Czech Republic, Romania, Poland, Russia)	Large cell carcinoma of the lung	III	77.6	Female	European (EUR)	NA	Deceased	11.14	Yes	No	No
NSLC-IARC-0093	Blood	WGS	NSLC-0665-B01	IARC (Serbia, Czech Republic, Romania, Poland, Russia)	Adenocarcinoma	II	78.3	Male	European (EUR)	NA	Alive	201.43	Yes	No	No
NSLC-IARC-0094	Blood	WGS	NSLC-0677-B01	IARC (Serbia, Czech Republic, Romania, Poland, Russia)	Small cell lung carcinoma	II	70	Male	European (EUR)	NA	Deceased	32.71	Yes	No	No
NSLC-IARC-0097	Blood	WGS	NSLC-0678-B01	IARC (Serbia, Czech Republic, Romania, Poland, Russia)	Adenocarcinoma	II	75.6	Male	European (EUR)	NA	Deceased	62.43	Yes	Yes	No
NSLC-IARC-0098	Blood	WGS	NSLC-0689-B01	IARC (Serbia, Czech Republic, Romania, Poland, Russia)	Adenocarcinoma	III	63.7	Female	European (EUR)	NA	Alive	200	NA	No	No
NSLC-IARC-0099	Blood	WGS	NSLC-0713-B01	IARC (Serbia, Czech Republic, Romania, Poland, Russia)	Adenocarcinoma	I	67.9	Female	European (EUR)	NA	Alive	189.57	Yes	No	No
NSLC-IARC-0100	Blood	WGS	NSLC-0701-B01	IARC (Serbia, Czech Republic, Romania, Poland, Russia)	Adenocarcinoma	I	45.5	Female	European (EUR)	NA	Deceased	204.71	Yes	No	No
NSLC-IARC-0102	Blood	WGS	NSLC-0642-B01	IARC (Serbia, Czech Republic, Romania, Poland, Russia)	Carcinoid tumor	I	72.4	Female	European (EUR)	NA	Alive	181	NA	No	No
NSLC-IARC-0104	Blood	WGS	NSLC-0466-B01	IARC (Serbia, Czech Republic, Romania, Poland, Russia)	Adenocarcinoma	II	68.7	Female	European (EUR)	NA	Alive	295	NA	No	No
NSLC-IARC-0105	Blood	WGS	NSLC-0634-B01	IARC (Serbia, Czech Republic, Romania, Poland, Russia)	Adenocarcinoma	II	78	Female	European (EUR)	NA	Deceased	171.86	NA	No	No
NSLC-IARC-0106	Blood	WGS	NSLC-0551-B01	IARC (Serbia, Czech Republic, Romania, Poland, Russia)	Adenocarcinoma	II	59.2	Female	European (EUR)	NA	Deceased	142.14	Yes	No	No
NSLC-IARC-0107	Blood	WGS	NSLC-0563-B01	IARC (Serbia, Czech Republic, Romania, Poland, Russia)	Adenocarcinoma	III	73.1	Male	European (EUR)	NA	Deceased	167.14	NA	No	No
NSLC-IARC-0109	Blood	WGS	NSLC-0587-B01	IARC (Serbia, Czech Republic, Romania, Poland, Russia)	Sarcomatoid carcinoma	NA	64.2	Female	European (EUR)	NA	Alive	245.86	NA	No	No
NSLC-IARC-0110	Blood	WGS	NSLC-0717-B01	IARC (Serbia, Czech Republic, Romania, Poland, Russia)	Carcinoid tumor	I	76.5	Female	European (EUR)	NA	Alive	236.29	Yes	No	No
NSLC-IARC-0111	Blood	WGS	NSLC-0643-B01	IARC (Serbia, Czech Republic, Romania, Poland, Russia)	Adenocarcinoma	III	81.1	Female	European (EUR)	NA	Deceased	181.86	NA	No	No
NSLC-IARC-0112	Blood	WGS	NSLC-0729-B01	IARC (Serbia, Czech Republic, Romania, Poland, Russia)	Adenocarcinoma	I	61.9	Female	European (EUR)	NA	Alive	215.71	Yes	No	No
NSLC-IARC-0113	Blood	WGS	NSLC-0726-B01	IARC (Serbia, Czech Republic, Romania, Poland, Russia)	Carcinoid tumor	I	78.8	Female	European (EUR)	NA	Alive	211.71	Yes	No	No
NSLC-IARC-0114	Blood	WGS	NSLC-0516-B01	IARC (Serbia, Czech Republic, Romania, Poland, Russia)	Adenocarcinoma	IV	72.6	Female	European (EUR)	NA	Deceased	60.57	Yes	No	No
NSLC-IARC-0115	Blood	WGS	NSLC-0528-B01	IARC (Serbia, Czech Republic, Romania, Poland, Russia)	Squamous cell carcinoma	II	56.4	Female	European (EUR)	NA	Alive	205	NA	No	No
NSLC-IARC-0116	Blood	WGS	NSLC-0646-B01	IARC (Serbia, Czech Republic, Romania, Poland, Russia)	Adenocarcinoma	I	84	Female	European (EUR)	NA	Deceased	34.71	Yes	No	No
NSLC-IARC-0117	Blood	WGS	NSLC-0654-B01	IARC (Serbia, Czech Republic, Romania, Poland, Russia)	Carcinoid tumor	I	52.5	Female	European (EUR)	NA	Alive	195.86	Yes	No	No
NSLC-IARC-0118	Blood	WGS	NSLC-0540-B01	IARC (Serbia, Czech Republic, Romania, Poland, Russia)	Adenocarcinoma	I	49.83	Female	European (EUR)	NA	Deceased	444.43	Yes	No	No
NSLC-IARC-0119	Blood	WGS	NSLC-0458-B01	IARC (Serbia, Czech Republic, Romania, Poland, Russia)	Adenocarcinoma	I	59.23	Male	European (EUR)	NA	Alive	505.29	NA	No	No
NSLC-IARC-0121	Blood	WGS	NSLC-0655-B01	IARC (Serbia, Czech Republic, Romania, Poland, Russia)	Adenocarcinoma	III	35.65	Male	European (EUR)	NA	NA	NA	Yes	NA	NA
NSLC-IARC-0122	Blood	WGS	NSLC-0658-B01	IARC (Serbia, Czech Republic, Romania, Poland, Russia)	Adenocarcinoma	I	68.07	Female	European (EUR)	NA	Deceased	248.86	Yes	No	Yes
NSLC-IARC-0123	Blood	WGS	NSLC-0744-B01	IARC (Serbia, Czech Republic, Romania, Poland, Russia)	Adenocarcinoma	III	62.95	Female	European (EUR)	NA	NA	NA	Yes	No	No
NSLC-IARC-0124	Blood	WGS	NSLC-0580-B01	IARC (Serbia, Czech Republic, Romania, Poland, Russia)	Adenocarcinoma	III	66.48	Female	European (EUR)	NA	NA	NA	Yes	No	No
NSLC-IARC-0125	Blood	WGS	NSLC-0750-B01	IARC (Serbia, Czech Republic, Romania, Poland, Russia)	Adenocarcinoma	IV	48.64	Female	European (EUR)	NA	NA	NA	Yes	NA	NA
NSLC-IARC-0126	Blood	WGS	NSLC-0757-B01	IARC (Serbia, Czech Republic, Romania, Poland, Russia)	Adenocarcinoma	II	57.03	Female	American (AMR) or Mixed	NA	NA	NA	NA	No	No
NSLC-IARC-0127	Blood	WGS	NSLC-0752-B01	IARC (Serbia, Czech Republic, Romania, Poland, Russia)	Adenocarcinoma	III	70.47	Male	American (AMR) or Mixed	NA	NA	NA	NA	No	No
NSLC-IARC-0129	Blood	WGS	NSLC-0546-B01	IARC (Serbia, Czech Republic, Romania, Poland, Russia)	Squamous cell carcinoma	III	81.32	Female	European (EUR)	NA	Deceased	90.14	Yes	Yes	Yes
NSLC-IARC-0131	Blood	WGS	NSLC-0558-B01	IARC (Serbia, Czech Republic, Romania, Poland, Russia)	Adenocarcinoma	II	73.74	Male	European (EUR)	NA	Alive	267.29	NA	No	No
NSLC-IARC-0132	Blood	WGS	NSLC-0740-B01	IARC (Serbia, Czech Republic, Romania, Poland, Russia)	Adenocarcinoma	III	63.13	Female	European (EUR)	NA	NA	NA	NA	No	No
NSLC-IARC-0133	Blood	WGS	NSLC-0661-B01	IARC (Serbia, Czech Republic, Romania, Poland, Russia)	Squamous cell carcinoma	II	55.89	Male	American (AMR) or Mixed	NA	NA	NA	NA	No	No
NSLC-IARC-0134	Blood	WGS	NSLC-0548-B01	IARC (Serbia, Czech Republic, Romania, Poland, Russia)	Squamous cell carcinoma	I	67.46	Male	European (EUR)	NA	Deceased	181.29	Yes	Yes	No
NSLC-IARC-0135	Blood	WGS	NSLC-0560-B01	IARC (Serbia, Czech Republic, Romania, Poland, Russia)	Adenocarcinoma	III	56.25	Male	European (EUR)	NA	Deceased	180.71	NA	No	Yes
NSLC-IARC-0136	Blood	WGS	NSLC-0756-B01	IARC (Serbia, Czech Republic, Romania, Poland, Russia)	Adenocarcinoma	II	39.8	Male	American (AMR) or Mixed	NA	NA	NA	NA	No	No
NSLC-IARC-0137	Blood	WGS	NSLC-0673-B01	IARC (Serbia, Czech Republic, Romania, Poland, Russia)	Adenocarcinoma	I	65.1	Female	European (EUR)	NA	Alive	215.29	Yes	No	No
NSLC-IARC-0138	Blood	WGS	NSLC-0670-B01	IARC (Serbia, Czech Republic, Romania, Poland, Russia)	Adenocarcinoma	I	69.18	Female	European (EUR)	NA	Deceased	235	NA	No	Yes
NSLC-IARC-0139	Blood	WGS	NSLC-0685-B01	IARC (Serbia, Czech Republic, Romania, Poland, Russia)	Adenocarcinoma	IV	66.52	Female	European (EUR)	NA	Deceased	20.43	NA	No	No
NSLC-IARC-0141	Blood	WGS	NSLC-0697-B01	IARC (Serbia, Czech Republic, Romania, Poland, Russia)	Adenocarcinoma	I	55.24	Female	European (EUR)	NA	Alive	177.57	Yes	No	No
NSLC-IARC-0142	Blood	WGS	NSLC-0709-B01	IARC (Serbia, Czech Republic, Romania, Poland, Russia)	Adenocarcinoma	I	62.4	Female	American (AMR) or Mixed	NA	NA	NA	NA	No	No
NSLC-IARC-0143	Blood	WGS	NSLC-0721-B01	IARC (Serbia, Czech Republic, Romania, Poland, Russia)	Adenocarcinoma	I	56.33	Male	American (AMR) or Mixed	NA	NA	NA	NA	No	No
NSLC-IARC-0147	Blood	WGS	NSLC-0659-B01	IARC (Serbia, Czech Republic, Romania, Poland, Russia)	Adenocarcinoma	I	53.88	Male	European (EUR)	NA	Deceased	0.29	NA	No	No
NSLC-IARC-0148	Blood	WGS	NSLC-0529-B01	IARC (Serbia, Czech Republic, Romania, Poland, Russia)	Adenocarcinoma	III	60.74	Male	European (EUR)	NA	NA	NA	NA	NA	NA
NSLC-IARC-0150	Blood	WGS	NSLC-0760-B01	IARC (Serbia, Czech Republic, Romania, Poland, Russia)	Adenocarcinoma	II	54.33	Female	European (EUR)	NA	NA	NA	NA	No	No
NSLC-IARC-0151	Blood	WGS	NSLC-0684-B01	IARC (Serbia, Czech Republic, Romania, Poland, Russia)	Adenocarcinoma	I	71.52	Female	European (EUR)	NA	Alive	425.71	Yes	No	No
NSLC-IARC-0152	Blood	WGS	NSLC-0671-B01	IARC (Serbia, Czech Republic, Romania, Poland, Russia)	Adenocarcinoma	III	45.67	Female	European (EUR)	NA	NA	NA	Yes	NA	NA
NSLC-IARC-0153	Blood	WGS	NSLC-0567-B01	IARC (Serbia, Czech Republic, Romania, Poland, Russia)	Adenocarcinoma	I	59.19	Female	European (EUR)	NA	NA	NA	NA	No	No
NSLC-IARC-0155	Blood	WGS	NSLC-0506-B01	IARC (Serbia, Czech Republic, Romania, Poland, Russia)	Adenocarcinoma	III	60.05	Female	European (EUR)	NA	Deceased	100.86	Yes	No	Yes
NSLC-IARC-0156	Blood	WGS	NSLC-0495-B01	IARC (Serbia, Czech Republic, Romania, Poland, Russia)	Squamous cell carcinoma	I	68.87	Female	European (EUR)	NA	Alive	613	Yes	No	No
NSLC-IARC-0157	Blood	WGS	NSLC-0482-B01	IARC (Serbia, Czech Republic, Romania, Poland, Russia)	Squamous cell carcinoma	III	60.78	Male	American (AMR) or Mixed	NA	Deceased	23.43	NA	No	Yes
NSLC-IARC-0164	Blood	WGS	NSLC-0672-B01	IARC (Serbia, Czech Republic, Romania, Poland, Russia)	Adenocarcinoma	I	55.81	Female	European (EUR)	NA	Deceased	70.57	NA	No	Yes
NSLC-IARC-0165	Blood	WGS	NSLC-0628-B01	IARC (Serbia, Czech Republic, Romania, Poland, Russia)	Adenocarcinoma	I	61.1	Male	European (EUR)	NA	Alive	179.57	NA	No	No
NSLC-IARC-0166	Blood	WGS	NSLC-0743-B01	IARC (Serbia, Czech Republic, Romania, Poland, Russia)	Adenosquamous carcinoma	I	71.41	Male	European (EUR)	NA	Alive	353.71	Yes	No	No
NSLC-IARC-0167	Blood	WGS	NSLC-0545-B01	IARC (Serbia, Czech Republic, Romania, Poland, Russia)	Adenosquamous carcinoma	III	64.76	Female	European (EUR)	NA	Deceased	27.43	NA	No	Yes
NSLC-IARC-0171	Blood	WGS	NSLC-0668-B01	IARC (Serbia, Czech Republic, Romania, Poland, Russia)	Adenosquamous carcinoma	I	59.4	Male	European (EUR)	NA	Alive	325.57	Yes	No	Yes
NSLC-IARC-0176	Blood	WGS	NSLC-0607-B01	IARC (Serbia, Czech Republic, Romania, Poland, Russia)	Adenocarcinoma	I	62.25	Female	European (EUR)	NA	Deceased	75	Yes	No	Yes
NSLC-IARC-0177	Blood	WGS	NSLC-0755-B01	IARC (Serbia, Czech Republic, Romania, Poland, Russia)	Squamous cell carcinoma	II	64.09	Female	European (EUR)	NA	Deceased	31.86	NA	No	No
NSLC-IARC-0179	Blood	WGS	NSLC-0696-B01	IARC (Serbia, Czech Republic, Romania, Poland, Russia)	Adenocarcinoma	I	76.96	Female	American (AMR) or Mixed	NA	Alive	282.86	NA	No	No
NSLC-IARC-0180	Blood	WGS	NSLC-0572-B01	IARC (Serbia, Czech Republic, Romania, Poland, Russia)	Adenocarcinoma	I	66.99	Female	European (EUR)	NA	Alive	277	Yes	No	No
NSLC-IARC-0184	Blood	WGS	NSLC-0720-B01	IARC (Serbia, Czech Republic, Romania, Poland, Russia)	Adenocarcinoma	I	74.57	Female	European (EUR)	NA	Alive	241	NA	No	No
NSLC-IARC-0187	Blood	WGS	NSLC-0593-B01	IARC (Serbia, Czech Republic, Romania, Poland, Russia)	Adenocarcinoma	III	77.38	Male	European (EUR)	NA	Deceased	151.29	NA	No	Yes
NSLC-IARC-0188	Blood	WGS	NSLC-0732-B01	IARC (Serbia, Czech Republic, Romania, Poland, Russia)	Adenocarcinoma	II	75.24	Female	European (EUR)	NA	Deceased	201.29	NA	No	Yes
NSLC-IARC-0189	Blood	WGS	NSLC-0649-B01	IARC (Serbia, Czech Republic, Romania, Poland, Russia)	Adenocarcinoma	III	55.62	Female	European (EUR)	NA	Deceased	34.57	NA	No	No
NSLC-IARC-0190	Blood	WGS	NSLC-0632-B01	IARC (Serbia, Czech Republic, Romania, Poland, Russia)	Adenocarcinoma	I	67.06	Female	European (EUR)	NA	Alive	259.86	Yes	No	No
NSLC-IARC-0193	Blood	WGS	NSLC-0620-B01	IARC (Serbia, Czech Republic, Romania, Poland, Russia)	Adenocarcinoma	II	51.82	Male	European (EUR)	NA	Deceased	109.57	NA	No	Yes
NSLC-IARC-0194	Blood	WGS	NSLC-0608-B01	IARC (Serbia, Czech Republic, Romania, Poland, Russia)	Adenocarcinoma	I	78.67	Female	European (EUR)	NA	Alive	254.71	NA	No	No
NSLC-IARC-0195	Blood	WGS	NSLC-0629-B01	IARC (Serbia, Czech Republic, Romania, Poland, Russia)	Adenocarcinoma	IV	44.32	Female	European (EUR)	NA	Deceased	165.14	NA	No	No
NSLC-IARC-0196	Blood	WGS	NSLC-0762-B01	IARC (Serbia, Czech Republic, Romania, Poland, Russia)	Adenocarcinoma	I	66.61	Female	European (EUR)	NA	Alive	246.14	NA	No	No
NSLC-IARC-0197	Blood	WGS	NSLC-0733-B01	IARC (Serbia, Czech Republic, Romania, Poland, Russia)	Adenocarcinoma	I	64.64	Female	European (EUR)	NA	Alive	62.71	NA	No	No
NSLC-IARC-0198	Blood	WGS	NSLC-0650-B01	IARC (Serbia, Czech Republic, Romania, Poland, Russia)	Adenocarcinoma	I	78.52	Female	American (AMR) or Mixed	NA	Deceased	114.29	NA	No	Yes
NSLC-IARC-0202	Blood	WGS	NSLC-0505-B01	IARC (Serbia, Czech Republic, Romania, Poland, Russia)	Adenocarcinoma	I	66.36	Female	European (EUR)	NA	Alive	605.14	Yes	No	No
NSLC-IARC-0203	Blood	WGS	NSLC-0561-B01	IARC (Serbia, Czech Republic, Romania, Poland, Russia)	Adenocarcinoma	I	62.32	Female	European (EUR)	NA	Alive	213.71	NA	No	No
NSLC-IARC-0204	Blood	WGS	NSLC-0674-B01	IARC (Serbia, Czech Republic, Romania, Poland, Russia)	Adenocarcinoma	III	51.5	Female	American (AMR) or Mixed	NA	Alive	200	Yes	No	Yes
NSLC-IARC-0211	Blood	WGS	NSLC-0621-B01	IARC (Serbia, Czech Republic, Romania, Poland, Russia)	Adenocarcinoma	I	60.07	Female	European (EUR)	NA	Deceased	29.86	Yes	No	Yes
NSLC-IARC-0212	Blood	WGS	NSLC-0710-B01	IARC (Serbia, Czech Republic, Romania, Poland, Russia)	Adenocarcinoma	I	68.93	Female	European (EUR)	NA	Alive	62.71	NA	No	No
NSLC-IARC-0213	Blood	WGS	NSLC-0594-B01	IARC (Serbia, Czech Republic, Romania, Poland, Russia)	Adenocarcinoma	I	76.71	Female	European (EUR)	NA	Deceased	94	NA	No	Yes
NSLC-IARC-0215	Blood	WGS	NSLC-0722-B01	IARC (Serbia, Czech Republic, Romania, Poland, Russia)	Adenocarcinoma	I	76.28	Female	European (EUR)	NA	Deceased	175.43	NA	No	Yes
NSLC-IARC-0216	Blood	WGS	NSLC-0734-B01	IARC (Serbia, Czech Republic, Romania, Poland, Russia)	Adenocarcinoma	I	79.53	Female	European (EUR)	NA	Alive	192.86	NA	No	No
NSLC-IARC-0219	Blood	WGS	NSLC-0633-B01	IARC (Serbia, Czech Republic, Romania, Poland, Russia)	Adenocarcinoma	III	62.93	Female	European (EUR)	NA	Alive	195.71	NA	No	No
NSLC-IARC-0221	Blood	WGS	NSLC-0737-B01	IARC (Serbia, Czech Republic, Romania, Poland, Russia)	Adenocarcinoma	I	80.66	Female	European (EUR)	NA	Alive	168.43	Yes	No	No
NSLC-IARC-0226	Blood	WGS	NSLC-0571-B01	IARC (Serbia, Czech Republic, Romania, Poland, Russia)	Adenocarcinoma	III	59.85	Female	European (EUR)	NA	Alive	150.14	NA	No	Yes
NSLC-IARC-0227	Blood	WGS	NSLC-0583-B01	IARC (Serbia, Czech Republic, Romania, Poland, Russia)	Adenocarcinoma	I	67.06	Female	European (EUR)	NA	Alive	150.14	NA	No	No
NSLC-IARC-0230	Blood	WGS	NSLC-0739-B01	IARC (Serbia, Czech Republic, Romania, Poland, Russia)	Adenocarcinoma	I	69.47	Female	European (EUR)	NA	Deceased	3.57	NA	No	No
NSLC-IARC-0232	Blood	WGS	NSLC-0543-B01	IARC (Serbia, Czech Republic, Romania, Poland, Russia)	Adenocarcinoma	I	68.47	Male	European (EUR)	NA	Alive	591.43	NA	No	No
NSLC-IARC-0233	Blood	WGS	NSLC-0692-B01	IARC (Serbia, Czech Republic, Romania, Poland, Russia)	Squamous cell carcinoma	I	69.79	Female	European (EUR)	NA	Alive	583.71	Yes	No	No
NSLC-IARC-0234	Blood	WGS	NSLC-0741-B01	IARC (Serbia, Czech Republic, Romania, Poland, Russia)	Adenocarcinoma	I	57.59	Female	European (EUR)	NA	Alive	571.29	NA	No	No
NSLC-IARC-0235	Blood	WGS	NSLC-0555-B01	IARC (Serbia, Czech Republic, Romania, Poland, Russia)	Squamous cell carcinoma	I	72.54	Female	European (EUR)	NA	Deceased	270.86	NA	No	Yes
NSLC-IARC-0236	Blood	WGS	NSLC-0530-B01	IARC (Serbia, Czech Republic, Romania, Poland, Russia)	Adenocarcinoma	I	71.37	Male	European (EUR)	NA	Deceased	413.71	NA	No	Yes
NSLC-IARC-0237	Blood	WGS	NSLC-0542-B01	IARC (Serbia, Czech Republic, Romania, Poland, Russia)	Adenocarcinoma	I	80.13	Female	European (EUR)	NA	Deceased	383.14	NA	No	No
NSLC-IARC-0238	Blood	WGS	NSLC-0518-B01	IARC (Serbia, Czech Republic, Romania, Poland, Russia)	Adenosquamous carcinoma	I	61.57	Male	European (EUR)	NA	Alive	512.29	Yes	No	No
NSLC-IARC-0239	Blood	WGS	NSLC-0517-B01	IARC (Serbia, Czech Republic, Romania, Poland, Russia)	Adenocarcinoma	I	77.6	Female	European (EUR)	NA	Alive	527.57	Yes	No	No
NSLC-IARC-0240	Blood	WGS	NSLC-0556-B01	IARC (Serbia, Czech Republic, Romania, Poland, Russia)	Adenocarcinoma	I	69.59	Female	European (EUR)	NA	Deceased	206.57	Yes	No	Yes
NSLC-IARC-0241	Blood	WGS	NSLC-0731-B01	IARC (Serbia, Czech Republic, Romania, Poland, Russia)	Adenocarcinoma	III	62.17	Female	European (EUR)	NA	Deceased	303.43	Yes	No	Yes
NSLC-IARC-0242	Blood	WGS	NSLC-0648-B01	IARC (Serbia, Czech Republic, Romania, Poland, Russia)	Adenocarcinoma	III	67.04	Female	European (EUR)	NA	NA	NA	NA	NA	NA
NSLC-IARC-0245	Blood	WGS	NSLC-0549-B01	IARC (Serbia, Czech Republic, Romania, Poland, Russia)	Adenocarcinoma	I	73.16	Female	European (EUR)	NA	Alive	482.57	Yes	No	No
NSLC-IARC-0249	Blood	WGS	NSLC-0471-B01	IARC (Serbia, Czech Republic, Romania, Poland, Russia)	Squamous cell carcinoma	I	62.64	Male	European (EUR)	NA	Alive	484	Yes	No	No
NSLC-IARC-0252	Blood	WGS	NSLC-0483-B01	IARC (Serbia, Czech Republic, Romania, Poland, Russia)	Adenocarcinoma	I	70.78	Female	European (EUR)	NA	Alive	487.29	Yes	No	No
NSLC-IARC-0253	Blood	WGS	NSLC-0719-B01	IARC (Serbia, Czech Republic, Romania, Poland, Russia)	Adenosquamous carcinoma	I	75.68	Female	European (EUR)	NA	Alive	489.29	NA	No	No
NSLC-IARC-0254	Blood	WGS	NSLC-0647-B01	IARC (Serbia, Czech Republic, Romania, Poland, Russia)	Adenocarcinoma	III	73.26	Female	European (EUR)	NA	Deceased	91.14	Yes	No	No
NSLC-IARC-0255	Blood	WGS	NSLC-0742-B01	IARC (Serbia, Czech Republic, Romania, Poland, Russia)	Adenocarcinoma	II	74.77	Female	European (EUR)	NA	Deceased	42.71	NA	No	Yes
NSLC-IARC-0256	Blood	WGS	NSLC-0544-B01	IARC (Serbia, Czech Republic, Romania, Poland, Russia)	Adenocarcinoma	I	70.45	Female	European (EUR)	NA	Deceased	37.86	NA	No	Yes
NSLC-IARC-0257	Blood	WGS	NSLC-0667-B01	IARC (Serbia, Czech Republic, Romania, Poland, Russia)	Adenocarcinoma	III	61.36	Female	European (EUR)	NA	Deceased	107.86	Yes	No	No
NSLC-IARC-0258	Blood	WGS	NSLC-0746-B01	IARC (Serbia, Czech Republic, Romania, Poland, Russia)	Adenocarcinoma	I	65.33	Female	American (AMR) or Mixed	NA	Alive	434.29	Yes	No	No
NSLC-IARC-0260	Blood	WGS	NSLC-0749-B01	IARC (Serbia, Czech Republic, Romania, Poland, Russia)	Adenocarcinoma	I	72.39	Female	European (EUR)	NA	Deceased	193.43	NA	No	Yes
NSLC-IARC-0263	Blood	WGS	NSLC-0691-B01	IARC (Serbia, Czech Republic, Romania, Poland, Russia)	Adenosquamous carcinoma	II	51	Male	European (EUR)	NA	Deceased	62.14	Yes	No	No
NSLC-IARC-0265	Blood	WGS	NSLC-0761-B01	IARC (Serbia, Czech Republic, Romania, Poland, Russia)	Adenocarcinoma	I	73.45	Female	European (EUR)	NA	Deceased	347.57	NA	No	Yes
NSLC-IARC-0266	Blood	WGS	NSLC-0703-B01	IARC (Serbia, Czech Republic, Romania, Poland, Russia)	Adenocarcinoma	I	73.43	Male	European (EUR)	NA	Deceased	281.71	Yes	No	Yes
NSLC-IARC-0267	Blood	WGS	NSLC-0579-B01	IARC (Serbia, Czech Republic, Romania, Poland, Russia)	Adenocarcinoma	I	73.89	Female	European (EUR)	NA	Deceased	364.57	NA	No	No
NSLC-IARC-0270	Blood	WGS	NSLC-0683-B01	IARC (Serbia, Czech Republic, Romania, Poland, Russia)	Adenocarcinoma	I	77.43	Female	European (EUR)	NA	Deceased	397.57	NA	No	Yes
NSLC-LAVA-0001	Tumor	WGS	NSLC-0126-T01	Quebec, Canada	Carcinoid tumor	I	66	Male	European (EUR)	No	Deceased	346	NA	NA	NA
NSLC-LAVA-0001	Blood	WGS	NSLC-0126-B01	Quebec, Canada	Carcinoid tumor	I	66	Male	European (EUR)	No	Deceased	346	NA	NA	NA
NSLC-LAVA-0002	Tumor	WGS	NSLC-0001-T01	Quebec, Canada	Adenocarcinoma	I	69	Female	European (EUR)	No	Deceased	780.86	NA	NA	NA
NSLC-LAVA-0002	Blood	WGS	NSLC-0001-B01	Quebec, Canada	Adenocarcinoma	I	69	Female	European (EUR)	No	Deceased	780.86	NA	NA	NA
NSLC-LAVA-0003	Tumor	WGS	NSLC-0002-T01	Quebec, Canada	Adenocarcinoma	II	70	Female	European (EUR)	No	Deceased	84.14	NA	NA	NA
NSLC-LAVA-0003	Blood	WGS	NSLC-0002-B01	Quebec, Canada	Adenocarcinoma	II	70	Female	European (EUR)	No	Deceased	84.14	NA	NA	NA
NSLC-LAVA-0004	Tumor	WGS	NSLC-0127-T01	Quebec, Canada	Carcinoid tumor	I	46	Female	European (EUR)	No	Alive	1057.29	NA	NA	NA
NSLC-LAVA-0004	Blood	WGS	NSLC-0127-B01	Quebec, Canada	Carcinoid tumor	I	46	Female	European (EUR)	No	Alive	1057.29	NA	NA	NA
NSLC-LAVA-0005	Tumor	WGS	NSLC-0003-T01	Quebec, Canada	Adenocarcinoma	I	48	Female	European (EUR)	No	Alive	1059	NA	NA	NA
NSLC-LAVA-0005	Blood	WGS	NSLC-0003-B01	Quebec, Canada	Adenocarcinoma	I	48	Female	European (EUR)	No	Alive	1059	NA	NA	NA
NSLC-LAVA-0006	Tumor	WGS	NSLC-0128-T01	Quebec, Canada	Carcinoid tumor	I	71	Female	European (EUR)	No	Deceased	771.71	NA	NA	NA
NSLC-LAVA-0006	Blood	WGS	NSLC-0128-B01	Quebec, Canada	Carcinoid tumor	I	71	Female	European (EUR)	No	Deceased	771.71	NA	NA	NA
NSLC-LAVA-0007	Tumor	WGS	NSLC-0004-T01	Quebec, Canada	Adenocarcinoma	I	69	Female	European (EUR)	No	Deceased	899.43	NA	NA	NA
NSLC-LAVA-0007	Blood	WGS	NSLC-0004-B01	Quebec, Canada	Adenocarcinoma	I	69	Female	European (EUR)	No	Deceased	899.43	NA	NA	NA
NSLC-LAVA-0008	Tumor	WGS	NSLC-0005-T01	Quebec, Canada	Adenocarcinoma	III	66	Female	European (EUR)	No	Deceased	115.57	NA	NA	NA
NSLC-LAVA-0008	Blood	WGS	NSLC-0005-B01	Quebec, Canada	Adenocarcinoma	III	66	Female	European (EUR)	No	Deceased	115.57	NA	NA	NA
NSLC-LAVA-0009	Tumor	WGS	NSLC-0129-T01	Quebec, Canada	Sarcomatoid carcinoma	II	NA	Female	European (EUR)	No	Deceased	NA	NA	NA	NA
NSLC-LAVA-0009	Blood	WGS	NSLC-0129-B01	Quebec, Canada	Sarcomatoid carcinoma	II	NA	Female	European (EUR)	No	Deceased	NA	NA	NA	NA
NSLC-LAVA-0010	Tumor	WGS	NSLC-0006-T01	Quebec, Canada	Carcinoid tumor	I	36	Male	European (EUR)	No	Alive	1032.71	NA	NA	NA
NSLC-LAVA-0010	Blood	WGS	NSLC-0006-B01	Quebec, Canada	Carcinoid tumor	I	36	Male	European (EUR)	No	Alive	1032.71	NA	NA	NA
NSLC-LAVA-0011	Tumor	WGS	NSLC-0130-T01	Quebec, Canada	Adenocarcinoma	II	70	Female	European (EUR)	No	Deceased	234.86	NA	NA	NA
NSLC-LAVA-0011	Blood	WGS	NSLC-0130-B01	Quebec, Canada	Adenocarcinoma	II	70	Female	European (EUR)	No	Deceased	234.86	NA	NA	NA
NSLC-LAVA-0012	Tumor	WGS	NSLC-0007-T01	Quebec, Canada	Adenocarcinoma	I	72	Female	European (EUR)	No	Deceased	497.14	NA	NA	NA
NSLC-LAVA-0012	Blood	WGS	NSLC-0007-B01	Quebec, Canada	Adenocarcinoma	I	72	Female	European (EUR)	No	Deceased	497.14	NA	NA	NA
NSLC-LAVA-0013	Tumor	WGS	NSLC-0008-T01	Quebec, Canada	Adenocarcinoma	I	77	Female	European (EUR)	No	Deceased	81	NA	NA	NA
NSLC-LAVA-0013	Blood	WGS	NSLC-0008-B01	Quebec, Canada	Adenocarcinoma	I	77	Female	European (EUR)	No	Deceased	81	NA	NA	NA
NSLC-LAVA-0014	Tumor	WGS	NSLC-0009-T01	Quebec, Canada	Adenocarcinoma	II	58	Female	European (EUR)	Yes	Deceased	74.71	NA	NA	NA
NSLC-LAVA-0014	Blood	WGS	NSLC-0009-B01	Quebec, Canada	Adenocarcinoma	II	58	Female	European (EUR)	Yes	Deceased	74.71	NA	NA	NA
NSLC-LAVA-0016	Tumor	WGS	NSLC-0011-T01	Quebec, Canada	Adenocarcinoma	I	73	Female	European (EUR)	Yes	Deceased	726.57	NA	NA	NA
NSLC-LAVA-0016	Blood	WGS	NSLC-0011-B01	Quebec, Canada	Adenocarcinoma	I	73	Female	European (EUR)	Yes	Deceased	726.57	NA	NA	NA
NSLC-LAVA-0017	Tumor	WGS	NSLC-0012-T01	Quebec, Canada	Adenocarcinoma	I	63	Female	European (EUR)	No	Deceased	395.14	NA	NA	NA
NSLC-LAVA-0017	Blood	WGS	NSLC-0012-B01	Quebec, Canada	Adenocarcinoma	I	63	Female	European (EUR)	No	Deceased	395.14	NA	NA	NA
NSLC-LAVA-0018	Tumor	WGS	NSLC-0013-T01	Quebec, Canada	Adenocarcinoma	I	60	Female	European (EUR)	No	Alive	890.86	NA	NA	NA
NSLC-LAVA-0018	Blood	WGS	NSLC-0013-B01	Quebec, Canada	Adenocarcinoma	I	60	Female	European (EUR)	No	Alive	890.86	NA	NA	NA
NSLC-LAVA-0019	Tumor	WGS	NSLC-0131-T01	Quebec, Canada	Adenocarcinoma	I	55	Male	European (EUR)	No	Deceased	121.29	NA	NA	NA
NSLC-LAVA-0019	Blood	WGS	NSLC-0131-B01	Quebec, Canada	Adenocarcinoma	I	55	Male	European (EUR)	No	Deceased	121.29	NA	NA	NA
NSLC-LAVA-0020	Tumor	WGS	NSLC-0014-T01	Quebec, Canada	Carcinoid tumor	I	49	Male	European (EUR)	No	Alive	830	NA	NA	NA
NSLC-LAVA-0020	Blood	WGS	NSLC-0014-B01	Quebec, Canada	Carcinoid tumor	I	49	Male	European (EUR)	No	Alive	830	NA	NA	NA
NSLC-LAVA-0021	Tumor	WGS	NSLC-0015-T01	Quebec, Canada	Adenocarcinoma	I	62	Female	European (EUR)	No	Alive	801	NA	NA	NA
NSLC-LAVA-0021	Blood	WGS	NSLC-0015-B01	Quebec, Canada	Adenocarcinoma	I	62	Female	European (EUR)	No	Alive	801	NA	NA	NA
NSLC-LAVA-0022	Tumor	WGS	NSLC-0016-T01	Quebec, Canada	Carcinoid tumor	I	42	Female	European (EUR)	No	Alive	787.29	NA	NA	NA
NSLC-LAVA-0022	Blood	WGS	NSLC-0016-B01	Quebec, Canada	Carcinoid tumor	I	42	Female	European (EUR)	No	Alive	787.29	NA	NA	NA
NSLC-LAVA-0023	Tumor	WGS	NSLC-0017-T01	Quebec, Canada	Adenocarcinoma	II	71	Male	European (EUR)	No	Deceased	85.86	NA	NA	NA
NSLC-LAVA-0023	Blood	WGS	NSLC-0017-B01	Quebec, Canada	Adenocarcinoma	II	71	Male	European (EUR)	No	Deceased	85.86	NA	NA	NA
NSLC-LAVA-0024	Tumor	WGS	NSLC-0018-T01	Quebec, Canada	Adenocarcinoma	I	55	Female	European (EUR)	Yes	Alive	488.14	NA	NA	NA
NSLC-LAVA-0024	Blood	WGS	NSLC-0018-B01	Quebec, Canada	Adenocarcinoma	I	55	Female	European (EUR)	Yes	Alive	488.14	NA	NA	NA
NSLC-LAVA-0026	Tumor	WGS	NSLC-0020-T01	Quebec, Canada	Squamous cell carcinoma	III	NA	Male	European (EUR)	No	Deceased	NA	NA	NA	NA
NSLC-LAVA-0026	Blood	WGS	NSLC-0020-B01	Quebec, Canada	Squamous cell carcinoma	III	NA	Male	European (EUR)	No	Deceased	NA	NA	NA	NA
NSLC-LAVA-0027	Tumor	WGS	NSLC-0021-T01	Quebec, Canada	Adenocarcinoma	I	74	Female	European (EUR)	Yes	Deceased	244.57	NA	NA	NA
NSLC-LAVA-0027	Blood	WGS	NSLC-0021-B01	Quebec, Canada	Adenocarcinoma	I	74	Female	European (EUR)	Yes	Deceased	244.57	NA	NA	NA
NSLC-LAVA-0028	Tumor	WGS	NSLC-0022-T01	Quebec, Canada	Carcinoid tumor	I	56	Male	European (EUR)	No	Alive	743	NA	NA	NA
NSLC-LAVA-0028	Blood	WGS	NSLC-0022-B01	Quebec, Canada	Carcinoid tumor	I	56	Male	European (EUR)	No	Alive	743	NA	NA	NA
NSLC-LAVA-0029	Tumor	WGS	NSLC-0023-T01	Quebec, Canada	Carcinoid tumor	I	56	Female	European (EUR)	No	Alive	804.14	NA	NA	NA
NSLC-LAVA-0029	Blood	WGS	NSLC-0023-B01	Quebec, Canada	Carcinoid tumor	I	56	Female	European (EUR)	No	Alive	804.14	NA	NA	NA
NSLC-LAVA-0030	Tumor	WGS	NSLC-0024-T01	Quebec, Canada	Adenocarcinoma	I	57	Female	European (EUR)	No	Deceased	592.43	NA	NA	NA
NSLC-LAVA-0030	Blood	WGS	NSLC-0024-B01	Quebec, Canada	Adenocarcinoma	I	57	Female	European (EUR)	No	Deceased	592.43	NA	NA	NA
NSLC-LAVA-0032	Tumor	WGS	NSLC-0026-T01	Quebec, Canada	Adenocarcinoma	I	60	Female	European (EUR)	No	Alive	703	NA	NA	NA
NSLC-LAVA-0032	Blood	WGS	NSLC-0026-B01	Quebec, Canada	Adenocarcinoma	I	60	Female	European (EUR)	No	Alive	703	NA	NA	NA
NSLC-LAVA-0033	Tumor	WGS	NSLC-0027-T01	Quebec, Canada	Adenocarcinoma	II	49	Female	European (EUR)	No	Alive	705.43	NA	NA	NA
NSLC-LAVA-0033	Blood	WGS	NSLC-0027-B01	Quebec, Canada	Adenocarcinoma	II	49	Female	European (EUR)	No	Alive	705.43	NA	NA	NA
NSLC-LAVA-0034	Tumor	WGS	NSLC-0028-T01	Quebec, Canada	Adenocarcinoma	I	72	Female	European (EUR)	No	Alive	693.29	NA	NA	NA
NSLC-LAVA-0034	Blood	WGS	NSLC-0028-B01	Quebec, Canada	Adenocarcinoma	I	72	Female	European (EUR)	No	Alive	693.29	NA	NA	NA
NSLC-LAVA-0035	Tumor	WGS	NSLC-0132-T01	Quebec, Canada	Carcinoid tumor	I	NA	Female	European (EUR)	No	Alive	NA	NA	NA	NA
NSLC-LAVA-0035	Blood	WGS	NSLC-0132-B01	Quebec, Canada	Carcinoid tumor	I	NA	Female	European (EUR)	No	Alive	NA	NA	NA	NA
NSLC-LAVA-0036	Tumor	WGS	NSLC-0029-T01	Quebec, Canada	Adenocarcinoma	I	74	Male	European (EUR)	No	Alive	686.86	NA	NA	NA
NSLC-LAVA-0036	Blood	WGS	NSLC-0029-B01	Quebec, Canada	Adenocarcinoma	I	74	Male	European (EUR)	No	Alive	686.86	NA	NA	NA
NSLC-LAVA-0038	Tumor	WGS	NSLC-0134-T01	Quebec, Canada	Carcinoid tumor	II	69	Male	European (EUR)	No	Alive	679.29	NA	NA	NA
NSLC-LAVA-0038	Blood	WGS	NSLC-0134-B01	Quebec, Canada	Carcinoid tumor	II	69	Male	European (EUR)	No	Alive	679.29	NA	NA	NA
NSLC-LAVA-0039	Tumor	WGS	NSLC-0030-T01	Quebec, Canada	Adenocarcinoma	III	71	Female	European (EUR)	No	Alive	670.71	NA	NA	NA
NSLC-LAVA-0039	Blood	WGS	NSLC-0030-B01	Quebec, Canada	Adenocarcinoma	III	71	Female	European (EUR)	No	Alive	670.71	NA	NA	NA
NSLC-LAVA-0040	Tumor	WGS	NSLC-0031-T01	Quebec, Canada	Adenocarcinoma	I	61	Male	American (AMR) or Mixed	No	Alive	663	NA	NA	NA
NSLC-LAVA-0040	Blood	WGS	NSLC-0031-B01	Quebec, Canada	Adenocarcinoma	I	61	Male	American (AMR) or Mixed	No	Alive	663	NA	NA	NA
NSLC-LAVA-0041	Tumor	WGS	NSLC-0032-T01	Quebec, Canada	Adenocarcinoma	III	26	Male	European (EUR)	No	Deceased	61.57	NA	NA	NA
NSLC-LAVA-0041	Blood	WGS	NSLC-0032-B01	Quebec, Canada	Adenocarcinoma	III	26	Male	European (EUR)	No	Deceased	61.57	NA	NA	NA
NSLC-LAVA-0042	Tumor	WGS	NSLC-0033-T01	Quebec, Canada	Adenocarcinoma	I	64	Female	European (EUR)	No	Alive	651.29	NA	NA	NA
NSLC-LAVA-0042	Blood	WGS	NSLC-0033-B01	Quebec, Canada	Adenocarcinoma	I	64	Female	European (EUR)	No	Alive	651.29	NA	NA	NA
NSLC-LAVA-0043	Tumor	WGS	NSLC-0034-T01	Quebec, Canada	Carcinoid tumor	I	68	Female	European (EUR)	No	Deceased	502.86	NA	NA	NA
NSLC-LAVA-0043	Blood	WGS	NSLC-0034-B01	Quebec, Canada	Carcinoid tumor	I	68	Female	European (EUR)	No	Deceased	502.86	NA	NA	NA
NSLC-LAVA-0044	Tumor	WGS	NSLC-0135-T01	Quebec, Canada	Adenocarcinoma	I	76	Female	European (EUR)	Yes	Alive	619.29	NA	NA	NA
NSLC-LAVA-0044	Blood	WGS	NSLC-0135-B01	Quebec, Canada	Adenocarcinoma	I	76	Female	European (EUR)	Yes	Alive	619.29	NA	NA	NA
NSLC-LAVA-0045	Tumor	WGS	NSLC-0035-T01	Quebec, Canada	Carcinoid tumor	I	72	Female	European (EUR)	Yes	Alive	629.14	NA	NA	NA
NSLC-LAVA-0045	Blood	WGS	NSLC-0035-B01	Quebec, Canada	Carcinoid tumor	I	72	Female	European (EUR)	Yes	Alive	629.14	NA	NA	NA
NSLC-LAVA-0046	Tumor	WGS	NSLC-0036-T01	Quebec, Canada	Adenocarcinoma	II	58	Female	European (EUR)	No	Alive	609.86	NA	NA	NA
NSLC-LAVA-0046	Blood	WGS	NSLC-0036-B01	Quebec, Canada	Adenocarcinoma	II	58	Female	European (EUR)	No	Alive	609.86	NA	NA	NA
NSLC-LAVA-0047	Tumor	WGS	NSLC-0037-T01	Quebec, Canada	Adenocarcinoma	I	62	Female	European (EUR)	No	Deceased	249.57	NA	NA	NA
NSLC-LAVA-0047	Blood	WGS	NSLC-0037-B01	Quebec, Canada	Adenocarcinoma	I	62	Female	European (EUR)	No	Deceased	249.57	NA	NA	NA
NSLC-LAVA-0048	Tumor	WGS	NSLC-0136-T01	Quebec, Canada	Adenocarcinoma	I	74	Female	European (EUR)	No	Alive	585.86	NA	NA	NA
NSLC-LAVA-0048	Blood	WGS	NSLC-0136-B01	Quebec, Canada	Adenocarcinoma	I	74	Female	European (EUR)	No	Alive	585.86	NA	NA	NA
NSLC-LAVA-0049	Tumor	WGS	NSLC-0038-T01	Quebec, Canada	Carcinoid tumor	I	55	Male	European (EUR)	Yes	Alive	578.14	NA	NA	NA
NSLC-LAVA-0049	Blood	WGS	NSLC-0038-B01	Quebec, Canada	Carcinoid tumor	I	55	Male	European (EUR)	Yes	Alive	578.14	NA	NA	NA
NSLC-LAVA-0050	Tumor	WGS	NSLC-0039-T01	Quebec, Canada	Adenocarcinoma	III	58	Male	European (EUR)	No	Deceased	491.29	NA	NA	NA
NSLC-LAVA-0050	Blood	WGS	NSLC-0039-B01	Quebec, Canada	Adenocarcinoma	III	58	Male	European (EUR)	No	Deceased	491.29	NA	NA	NA
NSLC-LAVA-0051	Tumor	WGS	NSLC-0137-T01	Quebec, Canada	Carcinoid tumor	I	21	Male	European (EUR)	No	Alive	564.14	NA	NA	NA
NSLC-LAVA-0051	Blood	WGS	NSLC-0137-B01	Quebec, Canada	Carcinoid tumor	I	21	Male	European (EUR)	No	Alive	564.14	NA	NA	NA
NSLC-LAVA-0053	Tumor	WGS	NSLC-0138-T01	Quebec, Canada	Adenocarcinoma	I	72	Female	European (EUR)	No	Alive	555.43	NA	NA	NA
NSLC-LAVA-0053	Blood	WGS	NSLC-0138-B01	Quebec, Canada	Adenocarcinoma	I	72	Female	European (EUR)	No	Alive	555.43	NA	NA	NA
NSLC-LAVA-0054	Tumor	WGS	NSLC-0041-T01	Quebec, Canada	Adenocarcinoma	II	68	Female	European (EUR)	No	Deceased	522.43	NA	NA	NA
NSLC-LAVA-0054	Blood	WGS	NSLC-0041-B01	Quebec, Canada	Adenocarcinoma	II	68	Female	European (EUR)	No	Deceased	522.43	NA	NA	NA
NSLC-LAVA-0055	Tumor	WGS	NSLC-0042-T01	Quebec, Canada	Adenocarcinoma	I	77	Female	European (EUR)	Yes	Deceased	433.14	NA	NA	NA
NSLC-LAVA-0055	Blood	WGS	NSLC-0042-B01	Quebec, Canada	Adenocarcinoma	I	77	Female	European (EUR)	Yes	Deceased	433.14	NA	NA	NA
NSLC-LAVA-0056	Tumor	WGS	NSLC-0139-T01	Quebec, Canada	Squamous cell carcinoma	III	71	Male	European (EUR)	No	Deceased	143	NA	NA	NA
NSLC-LAVA-0056	Blood	WGS	NSLC-0139-B01	Quebec, Canada	Squamous cell carcinoma	III	71	Male	European (EUR)	No	Deceased	143	NA	NA	NA
NSLC-LAVA-0057	Tumor	WGS	NSLC-0140-T01	Quebec, Canada	Adenocarcinoma	I	79	Female	European (EUR)	No	Alive	551	NA	NA	NA
NSLC-LAVA-0057	Blood	WGS	NSLC-0140-B01	Quebec, Canada	Adenocarcinoma	I	79	Female	European (EUR)	No	Alive	551	NA	NA	NA
NSLC-LAVA-0059	Tumor	WGS	NSLC-0043-T01	Quebec, Canada	Adenocarcinoma	III	76	Female	European (EUR)	Yes	Deceased	176.43	NA	NA	NA
NSLC-LAVA-0059	Blood	WGS	NSLC-0043-B01	Quebec, Canada	Adenocarcinoma	III	76	Female	European (EUR)	Yes	Deceased	176.43	NA	NA	NA
NSLC-LAVA-0060	Tumor	WGS	NSLC-0044-T01	Quebec, Canada	Adenocarcinoma	I	49	Female	European (EUR)	No	Alive	516.29	NA	NA	NA
NSLC-LAVA-0060	Blood	WGS	NSLC-0044-B01	Quebec, Canada	Adenocarcinoma	I	49	Female	European (EUR)	No	Alive	516.29	NA	NA	NA
NSLC-LAVA-0061	Tumor	WGS	NSLC-0142-T01	Quebec, Canada	Carcinoid tumor	III	47	Male	European (EUR)	No	Alive	484	NA	NA	NA
NSLC-LAVA-0061	Blood	WGS	NSLC-0142-B01	Quebec, Canada	Carcinoid tumor	III	47	Male	European (EUR)	No	Alive	484	NA	NA	NA
NSLC-LAVA-0063	Tumor	WGS	NSLC-0144-T01	Quebec, Canada	Adenocarcinoma	I	75	Female	European (EUR)	No	Alive	475.86	NA	NA	NA
NSLC-LAVA-0063	Blood	WGS	NSLC-0144-B01	Quebec, Canada	Adenocarcinoma	I	75	Female	European (EUR)	No	Alive	475.86	NA	NA	NA
NSLC-LAVA-0064	Tumor	WGS	NSLC-0145-T01	Quebec, Canada	Sarcomatoid carcinoma	II	65	Male	European (EUR)	No	Deceased	56.57	NA	NA	NA
NSLC-LAVA-0064	Blood	WGS	NSLC-0145-B01	Quebec, Canada	Sarcomatoid carcinoma	II	65	Male	European (EUR)	No	Deceased	56.57	NA	NA	NA
NSLC-LAVA-0065	Tumor	WGS	NSLC-0045-T01	Quebec, Canada	Adenocarcinoma	I	63	Female	European (EUR)	No	Alive	459.86	NA	NA	NA
NSLC-LAVA-0065	Blood	WGS	NSLC-0045-B01	Quebec, Canada	Adenocarcinoma	I	63	Female	European (EUR)	No	Alive	459.86	NA	NA	NA
NSLC-LAVA-0066	Tumor	WGS	NSLC-0046-T01	Quebec, Canada	Adenocarcinoma	I	67	Female	European (EUR)	No	Alive	467.14	NA	NA	NA
NSLC-LAVA-0066	Blood	WGS	NSLC-0046-B01	Quebec, Canada	Adenocarcinoma	I	67	Female	European (EUR)	No	Alive	467.14	NA	NA	NA
NSLC-LAVA-0067	Tumor	WGS	NSLC-0146-T01	Quebec, Canada	Adenocarcinoma	I	82	Female	European (EUR)	No	Deceased	404.14	NA	NA	NA
NSLC-LAVA-0067	Blood	WGS	NSLC-0146-B01	Quebec, Canada	Adenocarcinoma	I	82	Female	European (EUR)	No	Deceased	404.14	NA	NA	NA
NSLC-LAVA-0068	Tumor	WGS	NSLC-0047-T01	Quebec, Canada	Adenocarcinoma	I	69	Female	European (EUR)	Yes	Alive	465.14	NA	NA	NA
NSLC-LAVA-0068	Blood	WGS	NSLC-0047-B01	Quebec, Canada	Adenocarcinoma	I	69	Female	European (EUR)	Yes	Alive	465.14	NA	NA	NA
NSLC-LAVA-0069	Tumor	WGS	NSLC-0147-T01	Quebec, Canada	Adenocarcinoma	I	69	Female	European (EUR)	Yes	Alive	453.29	NA	NA	NA
NSLC-LAVA-0069	Blood	WGS	NSLC-0147-B01	Quebec, Canada	Adenocarcinoma	I	69	Female	European (EUR)	Yes	Alive	453.29	NA	NA	NA
NSLC-LAVA-0070	Tumor	WGS	NSLC-0048-T01	Quebec, Canada	Adenocarcinoma	I	79	Female	European (EUR)	No	Alive	444.29	NA	NA	NA
NSLC-LAVA-0070	Blood	WGS	NSLC-0048-B01	Quebec, Canada	Adenocarcinoma	I	79	Female	European (EUR)	No	Alive	444.29	NA	NA	NA
NSLC-LAVA-0071	Tumor	WGS	NSLC-0148-T01	Quebec, Canada	Adenocarcinoma	I	73	Female	European (EUR)	Yes	Deceased	243.43	NA	NA	NA
NSLC-LAVA-0071	Blood	WGS	NSLC-0148-B01	Quebec, Canada	Adenocarcinoma	I	73	Female	European (EUR)	Yes	Deceased	243.43	NA	NA	NA
NSLC-LAVA-0072	Tumor	WGS	NSLC-0149-T01	Quebec, Canada	Carcinoid tumor	I	72	Female	European (EUR)	No	Alive	439.43	NA	NA	NA
NSLC-LAVA-0072	Blood	WGS	NSLC-0149-B01	Quebec, Canada	Carcinoid tumor	I	72	Female	European (EUR)	No	Alive	439.43	NA	NA	NA
NSLC-LAVA-0073	Tumor	WGS	NSLC-0049-T01	Quebec, Canada	Adenocarcinoma	II	67	Female	European (EUR)	No	Alive	441.29	NA	NA	NA
NSLC-LAVA-0073	Blood	WGS	NSLC-0049-B01	Quebec, Canada	Adenocarcinoma	II	67	Female	European (EUR)	No	Alive	441.29	NA	NA	NA
NSLC-LAVA-0075	Tumor	WGS	NSLC-0051-T01	Quebec, Canada	Carcinoid tumor	I	49	Male	European (EUR)	No	Alive	402.86	NA	NA	NA
NSLC-LAVA-0075	Blood	WGS	NSLC-0051-B01	Quebec, Canada	Carcinoid tumor	I	49	Male	European (EUR)	No	Alive	402.86	NA	NA	NA
NSLC-LAVA-0077	Tumor	WGS	NSLC-0053-T01	Quebec, Canada	Adenocarcinoma	II	60	Female	European (EUR)	Yes	Alive	389.29	NA	NA	NA
NSLC-LAVA-0077	Blood	WGS	NSLC-0053-B01	Quebec, Canada	Adenocarcinoma	II	60	Female	European (EUR)	Yes	Alive	389.29	NA	NA	NA
NSLC-LAVA-0078	Tumor	WGS	NSLC-0054-T01	Quebec, Canada	Adenocarcinoma	II	68	Male	European (EUR)	No	Deceased	135.86	NA	NA	NA
NSLC-LAVA-0078	Blood	WGS	NSLC-0054-B01	Quebec, Canada	Adenocarcinoma	II	68	Male	European (EUR)	No	Deceased	135.86	NA	NA	NA
NSLC-LAVA-0079	Tumor	WGS	NSLC-0150-T01	Quebec, Canada	Carcinoid tumor	I	71	Female	European (EUR)	No	Alive	413.86	NA	NA	NA
NSLC-LAVA-0079	Blood	WGS	NSLC-0150-B01	Quebec, Canada	Carcinoid tumor	I	71	Female	European (EUR)	No	Alive	413.86	NA	NA	NA
NSLC-LAVA-0080	Tumor	WGS	NSLC-0151-T01	Quebec, Canada	Adenocarcinoma	I	57	Male	European (EUR)	No	Alive	373.43	NA	NA	NA
NSLC-LAVA-0080	Blood	WGS	NSLC-0151-B01	Quebec, Canada	Adenocarcinoma	I	57	Male	European (EUR)	No	Alive	373.43	NA	NA	NA
NSLC-LAVA-0081	Tumor	WGS	NSLC-0055-T01	Quebec, Canada	Sarcomatoid carcinoma	III	53	Female	American (AMR) or Mixed	No	Alive	379.86	NA	NA	NA
NSLC-LAVA-0081	Blood	WGS	NSLC-0055-B01	Quebec, Canada	Sarcomatoid carcinoma	III	53	Female	American (AMR) or Mixed	No	Alive	379.86	NA	NA	NA
NSLC-LAVA-0082	Tumor	WGS	NSLC-0124-T01	Quebec, Canada	Adenocarcinoma	II	68	Female	European (EUR)	No	Deceased	157	NA	NA	NA
NSLC-LAVA-0082	Blood	WGS	NSLC-0125-B01	Quebec, Canada	Adenocarcinoma	II	68	Female	European (EUR)	No	Deceased	157	NA	NA	NA
NSLC-LAVA-0083	Tumor	WGS	NSLC-0125-T01	Quebec, Canada	Carcinoid tumor	I	29	Female	European (EUR)	No	Alive	366.86	NA	NA	NA
NSLC-LAVA-0083	Blood	WGS	NSLC-0124-B01	Quebec, Canada	Carcinoid tumor	I	29	Female	European (EUR)	No	Alive	366.86	NA	NA	NA
NSLC-LAVA-0084	Tumor	WGS	NSLC-0152-T01	Quebec, Canada	Adenocarcinoma	I	64	Female	European (EUR)	No	Alive	375.14	NA	NA	NA
NSLC-LAVA-0084	Blood	WGS	NSLC-0152-B01	Quebec, Canada	Adenocarcinoma	I	64	Female	European (EUR)	No	Alive	375.14	NA	NA	NA
NSLC-LAVA-0086	Tumor	WGS	NSLC-0153-T01	Quebec, Canada	Carcinoid tumor	I	59	Female	European (EUR)	No	Alive	366.86	NA	NA	NA
NSLC-LAVA-0086	Blood	WGS	NSLC-0153-B01	Quebec, Canada	Carcinoid tumor	I	59	Female	European (EUR)	No	Alive	366.86	NA	NA	NA
NSLC-LAVA-0087	Tumor	WGS	NSLC-0057-T01	Quebec, Canada	Adenocarcinoma	I	65	Female	European (EUR)	No	Alive	360.29	NA	NA	NA
NSLC-LAVA-0087	Blood	WGS	NSLC-0057-B01	Quebec, Canada	Adenocarcinoma	I	65	Female	European (EUR)	No	Alive	360.29	NA	NA	NA
NSLC-LAVA-0088	Tumor	WGS	NSLC-0058-T01	Quebec, Canada	Adenocarcinoma	III	44	Male	American (AMR) or Mixed	No	Alive	341.86	NA	NA	NA
NSLC-LAVA-0088	Blood	WGS	NSLC-0058-B01	Quebec, Canada	Adenocarcinoma	III	44	Male	American (AMR) or Mixed	No	Alive	341.86	NA	NA	NA
NSLC-LAVA-0090	Tumor	WGS	NSLC-0154-T01	Quebec, Canada	Adenocarcinoma	I	74	Female	European (EUR)	No	Alive	348	NA	NA	NA
NSLC-LAVA-0090	Blood	WGS	NSLC-0154-B01	Quebec, Canada	Adenocarcinoma	I	74	Female	European (EUR)	No	Alive	348	NA	NA	NA
NSLC-LAVA-0091	Tumor	WGS	NSLC-0060-T01	Quebec, Canada	Carcinoid tumor	II	76	Female	European (EUR)	No	Alive	328.86	NA	NA	NA
NSLC-LAVA-0091	Blood	WGS	NSLC-0060-B01	Quebec, Canada	Carcinoid tumor	II	76	Female	European (EUR)	No	Alive	328.86	NA	NA	NA
NSLC-LAVA-0092	Tumor	WGS	NSLC-0061-T01	Quebec, Canada	Sarcomatoid carcinoma	III	72	Female	European (EUR)	Yes	Alive	328.86	NA	NA	NA
NSLC-LAVA-0092	Blood	WGS	NSLC-0061-B01	Quebec, Canada	Sarcomatoid carcinoma	III	72	Female	European (EUR)	Yes	Alive	328.86	NA	NA	NA
NSLC-LAVA-0093	Tumor	WGS	NSLC-0062-T01	Quebec, Canada	Adenocarcinoma	III	63	Female	American (AMR) or Mixed	Yes	Deceased	125.57	NA	NA	NA
NSLC-LAVA-0093	Blood	WGS	NSLC-0062-B01	Quebec, Canada	Adenocarcinoma	III	63	Female	American (AMR) or Mixed	Yes	Deceased	125.57	NA	NA	NA
NSLC-LAVA-0095	Tumor	WGS	NSLC-0063-T01	Quebec, Canada	Adenocarcinoma	I	63	Female	European (EUR)	No	Alive	303.14	NA	NA	NA
NSLC-LAVA-0095	Blood	WGS	NSLC-0063-B01	Quebec, Canada	Adenocarcinoma	I	63	Female	European (EUR)	No	Alive	303.14	NA	NA	NA
NSLC-LAVA-0096	Tumor	WGS	NSLC-0156-T01	Quebec, Canada	Adenocarcinoma	I	77	Female	European (EUR)	No	Alive	303.14	NA	NA	NA
NSLC-LAVA-0096	Blood	WGS	NSLC-0156-B01	Quebec, Canada	Adenocarcinoma	I	77	Female	European (EUR)	No	Alive	303.14	NA	NA	NA
NSLC-LAVA-0097	Tumor	WGS	NSLC-0157-T01	Quebec, Canada	Sarcomatoid carcinoma	III	47	Male	European (EUR)	No	Deceased	57.29	NA	NA	NA
NSLC-LAVA-0097	Blood	WGS	NSLC-0157-B01	Quebec, Canada	Sarcomatoid carcinoma	III	47	Male	European (EUR)	No	Deceased	57.29	NA	NA	NA
NSLC-LAVA-0098	Tumor	WGS	NSLC-0064-T01	Quebec, Canada	Adenocarcinoma	I	72	Female	European (EUR)	No	Alive	302.86	NA	NA	NA
NSLC-LAVA-0098	Blood	WGS	NSLC-0064-B01	Quebec, Canada	Adenocarcinoma	I	72	Female	European (EUR)	No	Alive	302.86	NA	NA	NA
NSLC-LAVA-0099	Tumor	WGS	NSLC-0065-T01	Quebec, Canada	Adenocarcinoma	II	69	Female	European (EUR)	Yes	Alive	304.86	NA	NA	NA
NSLC-LAVA-0099	Blood	WGS	NSLC-0065-B01	Quebec, Canada	Adenocarcinoma	II	69	Female	European (EUR)	Yes	Alive	304.86	NA	NA	NA
NSLC-LAVA-0100	Tumor	WGS	NSLC-0066-T01	Quebec, Canada	Adenocarcinoma	I	66	Female	European (EUR)	No	Alive	303.14	NA	NA	NA
NSLC-LAVA-0100	Blood	WGS	NSLC-0066-B01	Quebec, Canada	Adenocarcinoma	I	66	Female	European (EUR)	No	Alive	303.14	NA	NA	NA
NSLC-LAVA-0101	Tumor	WGS	NSLC-0067-T01	Quebec, Canada	Adenocarcinoma	I	70	Female	European (EUR)	No	Alive	296	NA	NA	NA
NSLC-LAVA-0101	Blood	WGS	NSLC-0067-B01	Quebec, Canada	Adenocarcinoma	I	70	Female	European (EUR)	No	Alive	296	NA	NA	NA
NSLC-LAVA-0102	Tumor	WGS	NSLC-0158-T01	Quebec, Canada	Carcinoid tumor	I	70	Female	European (EUR)	No	Alive	279.14	NA	NA	NA
NSLC-LAVA-0102	Blood	WGS	NSLC-0158-B01	Quebec, Canada	Carcinoid tumor	I	70	Female	European (EUR)	No	Alive	279.14	NA	NA	NA
NSLC-LAVA-0104	Tumor	WGS	NSLC-0069-T01	Quebec, Canada	Adenocarcinoma	I	65	Female	European (EUR)	No	Alive	260	NA	NA	NA
NSLC-LAVA-0104	Blood	WGS	NSLC-0069-B01	Quebec, Canada	Adenocarcinoma	I	65	Female	European (EUR)	No	Alive	260	NA	NA	NA
NSLC-LAVA-0105	Tumor	WGS	NSLC-0159-T01	Quebec, Canada	Carcinoid tumor	I	77	Female	European (EUR)	No	Alive	255.43	NA	NA	NA
NSLC-LAVA-0105	Blood	WGS	NSLC-0159-B01	Quebec, Canada	Carcinoid tumor	I	77	Female	European (EUR)	No	Alive	255.43	NA	NA	NA
NSLC-LAVA-0107	Tumor	WGS	NSLC-0071-T01	Quebec, Canada	Adenocarcinoma	I	49	Female	European (EUR)	No	Deceased	177.43	NA	NA	NA
NSLC-LAVA-0107	Blood	WGS	NSLC-0071-B01	Quebec, Canada	Adenocarcinoma	I	49	Female	European (EUR)	No	Deceased	177.43	NA	NA	NA
NSLC-LAVA-0108	Tumor	WGS	NSLC-0072-T01	Quebec, Canada	Carcinoid tumor	I	73	Female	European (EUR)	Yes	Alive	252.43	NA	NA	NA
NSLC-LAVA-0108	Blood	WGS	NSLC-0072-B01	Quebec, Canada	Carcinoid tumor	I	73	Female	European (EUR)	Yes	Alive	252.43	NA	NA	NA
NSLC-LAVA-0109	Tumor	WGS	NSLC-0073-T01	Quebec, Canada	Adenocarcinoma	I	66	Female	European (EUR)	No	Alive	258.29	NA	NA	NA
NSLC-LAVA-0109	Blood	WGS	NSLC-0073-B01	Quebec, Canada	Adenocarcinoma	I	66	Female	European (EUR)	No	Alive	258.29	NA	NA	NA
NSLC-LAVA-0110	Tumor	WGS	NSLC-0074-T01	Quebec, Canada	Adenocarcinoma	III	68	Female	European (EUR)	Yes	Alive	246.14	NA	NA	NA
NSLC-LAVA-0110	Blood	WGS	NSLC-0074-B01	Quebec, Canada	Adenocarcinoma	III	68	Female	European (EUR)	Yes	Alive	246.14	NA	NA	NA
NSLC-LAVA-0112	Tumor	WGS	NSLC-0076-T01	Quebec, Canada	Adenocarcinoma	I	68	Female	European (EUR)	No	Alive	233.86	NA	NA	NA
NSLC-LAVA-0112	Blood	WGS	NSLC-0076-B01	Quebec, Canada	Adenocarcinoma	I	68	Female	European (EUR)	No	Alive	233.86	NA	NA	NA
NSLC-LAVA-0113	Tumor	WGS	NSLC-0160-T01	Quebec, Canada	Adenocarcinoma	I	72	Female	European (EUR)	No	Alive	247.43	NA	NA	NA
NSLC-LAVA-0113	Blood	WGS	NSLC-0160-B01	Quebec, Canada	Adenocarcinoma	I	72	Female	European (EUR)	No	Alive	247.43	NA	NA	NA
NSLC-LAVA-0114	Tumor	WGS	NSLC-0077-T01	Quebec, Canada	Carcinoid tumor	III	75	Female	European (EUR)	Yes	Alive	229.43	NA	NA	NA
NSLC-LAVA-0114	Blood	WGS	NSLC-0077-B01	Quebec, Canada	Carcinoid tumor	III	75	Female	European (EUR)	Yes	Alive	229.43	NA	NA	NA
NSLC-LAVA-0115	Tumor	WGS	NSLC-0161-T01	Quebec, Canada	Adenocarcinoma	II	77	Male	European (EUR)	No	Alive	234.14	NA	NA	NA
NSLC-LAVA-0115	Blood	WGS	NSLC-0161-B01	Quebec, Canada	Adenocarcinoma	II	77	Male	European (EUR)	No	Alive	234.14	NA	NA	NA
NSLC-LAVA-0116	Tumor	WGS	NSLC-0078-T01	Quebec, Canada	Adenocarcinoma	I	65	Female	European (EUR)	No	Alive	224.14	NA	NA	NA
NSLC-LAVA-0116	Blood	WGS	NSLC-0078-B01	Quebec, Canada	Adenocarcinoma	I	65	Female	European (EUR)	No	Alive	224.14	NA	NA	NA
NSLC-LAVA-0117	Tumor	WGS	NSLC-0162-T01	Quebec, Canada	Carcinoid tumor	I	49	Male	European (EUR)	No	Alive	220.14	NA	NA	NA
NSLC-LAVA-0117	Blood	WGS	NSLC-0162-B01	Quebec, Canada	Carcinoid tumor	I	49	Male	European (EUR)	No	Alive	220.14	NA	NA	NA
NSLC-LAVA-0118	Tumor	WGS	NSLC-0079-T01	Quebec, Canada	Adenocarcinoma	I	66	Female	European (EUR)	No	Alive	220	NA	NA	NA
NSLC-LAVA-0118	Blood	WGS	NSLC-0079-B01	Quebec, Canada	Adenocarcinoma	I	66	Female	European (EUR)	No	Alive	220	NA	NA	NA
NSLC-LAVA-0119	Tumor	WGS	NSLC-0080-T01	Quebec, Canada	Adenocarcinoma	I	55	Female	European (EUR)	No	Alive	223.29	NA	NA	NA
NSLC-LAVA-0119	Blood	WGS	NSLC-0080-B01	Quebec, Canada	Adenocarcinoma	I	55	Female	European (EUR)	No	Alive	223.29	NA	NA	NA
NSLC-LAVA-0120	Tumor	WGS	NSLC-0081-T01	Quebec, Canada	Adenocarcinoma	III	67	Female	American (AMR) or Mixed	No	Alive	220.43	NA	NA	NA
NSLC-LAVA-0120	Blood	WGS	NSLC-0081-B01	Quebec, Canada	Adenocarcinoma	III	67	Female	American (AMR) or Mixed	No	Alive	220.43	NA	NA	NA
NSLC-LAVA-0122	Tumor	WGS	NSLC-0083-T01	Quebec, Canada	Carcinoid tumor	I	61	Female	European (EUR)	No	Alive	218.14	NA	NA	NA
NSLC-LAVA-0122	Blood	WGS	NSLC-0083-B01	Quebec, Canada	Carcinoid tumor	I	61	Female	European (EUR)	No	Alive	218.14	NA	NA	NA
NSLC-LAVA-0124	Tumor	WGS	NSLC-0163-T01	Quebec, Canada	Carcinoid tumor	I	68	Female	European (EUR)	No	Alive	203.43	NA	NA	NA
NSLC-LAVA-0124	Blood	WGS	NSLC-0163-B01	Quebec, Canada	Carcinoid tumor	I	68	Female	European (EUR)	No	Alive	203.43	NA	NA	NA
NSLC-LAVA-0125	Tumor	WGS	NSLC-0085-T01	Quebec, Canada	Adenocarcinoma	I	69	Female	European (EUR)	Yes	Alive	210.86	NA	NA	NA
NSLC-LAVA-0125	Blood	WGS	NSLC-0085-B01	Quebec, Canada	Adenocarcinoma	I	69	Female	European (EUR)	Yes	Alive	210.86	NA	NA	NA
NSLC-LAVA-0126	Tumor	WGS	NSLC-0086-T01	Quebec, Canada	Adenocarcinoma	I	57	Female	European (EUR)	No	Alive	199.14	NA	NA	NA
NSLC-LAVA-0126	Blood	WGS	NSLC-0086-B01	Quebec, Canada	Adenocarcinoma	I	57	Female	European (EUR)	No	Alive	199.14	NA	NA	NA
NSLC-LAVA-0127	Tumor	WGS	NSLC-0164-T01	Quebec, Canada	Carcinoid tumor	II	56	Female	European (EUR)	No	Alive	204.29	NA	NA	NA
NSLC-LAVA-0127	Blood	WGS	NSLC-0164-B01	Quebec, Canada	Carcinoid tumor	II	56	Female	European (EUR)	No	Alive	204.29	NA	NA	NA
NSLC-LAVA-0128	Tumor	WGS	NSLC-0165-T01	Quebec, Canada	Carcinoid tumor	I	64	Female	European (EUR)	No	Alive	194.43	NA	NA	NA
NSLC-LAVA-0128	Blood	WGS	NSLC-0165-B01	Quebec, Canada	Carcinoid tumor	I	64	Female	European (EUR)	No	Alive	194.43	NA	NA	NA
NSLC-LAVA-0129	Tumor	WGS	NSLC-0166-T01	Quebec, Canada	Adenocarcinoma	I	57	Female	European (EUR)	Yes	Alive	194.14	NA	NA	NA
NSLC-LAVA-0129	Blood	WGS	NSLC-0166-B01	Quebec, Canada	Adenocarcinoma	I	57	Female	European (EUR)	Yes	Alive	194.14	NA	NA	NA
NSLC-LAVA-0131	Tumor	WGS	NSLC-0088-T01	Quebec, Canada	Adenocarcinoma	I	59	Male	European (EUR)	No	Alive	193	NA	NA	NA
NSLC-LAVA-0131	Blood	WGS	NSLC-0088-B01	Quebec, Canada	Adenocarcinoma	I	59	Male	European (EUR)	No	Alive	193	NA	NA	NA
NSLC-MAYO-0007	Blood	WGS	NSLC-0534-B01	Minnesota, USA	Adenocarcinoma	IV	60	Female	European (EUR)	Yes	Deceased	84.29	NA	NA	NA
NSLC-MAYO-0008	Blood	WGS	NSLC-0452-B01	Minnesota, USA	Adenocarcinoma	NA	51	Female	European (EUR)	No	Deceased	1	NA	NA	NA
NSLC-MAYO-0009	Blood	WGS	NSLC-0464-B01	Minnesota, USA	Adenocarcinoma	IV	75	Female	European (EUR)	Yes	Deceased	41.57	NA	NA	NA
NSLC-MAYO-0010	Blood	WGS	NSLC-0476-B01	Minnesota, USA	Adenocarcinoma	I	77	Female	European (EUR)	Yes	Deceased	34	NA	NA	NA
NSLC-MAYO-0011	Blood	WGS	NSLC-0488-B01	Minnesota, USA	Adenocarcinoma	III	66	Female	East Asian (EAS)	No	Alive	524	Yes	NA	NA
NSLC-MAYO-0013	Blood	WGS	NSLC-0499-B01	Minnesota, USA	Adenocarcinoma	I	74	Female	European (EUR)	No	Alive	412.14	Yes	NA	NA
NSLC-MAYO-0015	Blood	WGS	NSLC-0511-B01	Minnesota, USA	Adenocarcinoma	I	80	Male	European (EUR)	No	Alive	253.29	NA	NA	NA
NSLC-MAYO-0016	Blood	WGS	NSLC-0523-B01	Minnesota, USA	Adenocarcinoma	I	71	Female	European (EUR)	No	Alive	263.14	Yes	NA	NA
NSLC-MAYO-0017	Blood	WGS	NSLC-0535-B01	Minnesota, USA	Adenocarcinoma	I	50	Male	European (EUR)	No	Alive	139.86	NA	NA	NA
NSLC-MAYO-0018	Blood	WGS	NSLC-0453-B01	Minnesota, USA	Adenocarcinoma	II	73	Female	European (EUR)	No	Deceased	262	NA	NA	NA
NSLC-MAYO-0019	Blood	WGS	NSLC-0512-B01	Minnesota, USA	Adenocarcinoma	II	60	Male	European (EUR)	Yes	Alive	252.86	NA	NA	NA
NSLC-MAYO-0020	Blood	WGS	NSLC-0500-B01	Minnesota, USA	Adenocarcinoma	I	83	Female	European (EUR)	No	Alive	279.14	NA	NA	NA
NSLC-MAYO-0023	Blood	WGS	NSLC-0477-B01	Minnesota, USA	Adenocarcinoma	I	58	Female	European (EUR)	Yes	Deceased	87	NA	NA	NA
NSLC-MOFF-0001	Tumor	WGS	NSLC-0114-T01	Florida, USA	Adenocarcinoma	I	59	Female	European (EUR)	NA	Alive	498.33	NA	NA	NA
NSLC-MOFF-0001	Blood	WGS	NSLC-0114-B01	Florida, USA	Adenocarcinoma	I	59	Female	European (EUR)	NA	Alive	498.33	NA	NA	NA
NSLC-MOFF-0002	Tumor	WGS	NSLC-0116-T01	Florida, USA	Adenocarcinoma	I	69	Female	European (EUR)	No	Alive	537.33	Yes	NA	No
NSLC-MOFF-0002	Blood	WGS	NSLC-0116-B01	Florida, USA	Adenocarcinoma	I	69	Female	European (EUR)	No	Alive	537.33	Yes	NA	No
NSLC-MOFF-0003	Tumor	WGS	NSLC-0117-T01	Florida, USA	Adenocarcinoma	III	65	Male	European (EUR)	NA	Alive	498.33	NA	NA	NA
NSLC-MOFF-0003	Blood	WGS	NSLC-0117-B01	Florida, USA	Adenocarcinoma	III	65	Male	European (EUR)	NA	Alive	498.33	NA	NA	NA
NSLC-MOFF-0004	Tumor	WGS	NSLC-0118-T01	Florida, USA	Adenocarcinoma	NA	90	Female	European (EUR)	NA	Alive	82.33	NA	NA	NA
NSLC-MOFF-0004	Blood	WGS	NSLC-0118-B01	Florida, USA	Adenocarcinoma	NA	90	Female	European (EUR)	NA	Alive	82.33	NA	NA	NA
NSLC-MOFF-0005	Tumor	WGS	NSLC-0119-T01	Florida, USA	Carcinoid tumor	NA	79	Female	European (EUR)	NA	Alive	450.67	NA	NA	NA
NSLC-MOFF-0005	Blood	WGS	NSLC-0119-B01	Florida, USA	Carcinoid tumor	NA	79	Female	European (EUR)	NA	Alive	450.67	NA	NA	NA
NSLC-MOFF-0006	Tumor	WGS	NSLC-0120-T01	Florida, USA	Adenocarcinoma	I	78	Female	European (EUR)	NA	Alive	472.33	NA	NA	NA
NSLC-MOFF-0006	Blood	WGS	NSLC-0120-B01	Florida, USA	Adenocarcinoma	I	78	Female	European (EUR)	NA	Alive	472.33	NA	NA	NA
NSLC-MOFF-0007	Tumor	WGS	NSLC-0121-T01	Florida, USA	Adenocarcinoma	I	40	Male	European (EUR)	NA	Alive	411.67	NA	NA	NA
NSLC-MOFF-0007	Blood	WGS	NSLC-0121-B01	Florida, USA	Adenocarcinoma	I	40	Male	European (EUR)	NA	Alive	411.67	NA	NA	NA
NSLC-MOFF-0008	Tumor	WGS	NSLC-0122-T01	Florida, USA	Adenocarcinoma	II	61	Male	European (EUR)	NA	Alive	338	NA	NA	NA
NSLC-MOFF-0008	Blood	WGS	NSLC-0122-B01	Florida, USA	Adenocarcinoma	II	61	Male	European (EUR)	NA	Alive	338	NA	NA	NA
NSLC-MOFF-0009	Tumor	WGS	NSLC-0123-T01	Florida, USA	Adenocarcinoma	I	55	Female	European (EUR)	NA	Alive	394.33	NA	NA	NA
NSLC-MOFF-0009	Blood	WGS	NSLC-0123-B01	Florida, USA	Adenocarcinoma	I	55	Female	European (EUR)	NA	Alive	394.33	NA	NA	NA
NSLC-MOFF-0010	Tumor	WGS	NSLC-0115-T01	Florida, USA	Adenocarcinoma	II	77	Female	European (EUR)	NA	Alive	294.67	NA	NA	NA
NSLC-MOFF-0010	Blood	WGS	NSLC-0115-B01	Florida, USA	Adenocarcinoma	II	77	Female	European (EUR)	NA	Alive	294.67	NA	NA	NA
NSLC-MOFF-0011	Tumor	WGS	NSLC-0172-T01	Florida, USA	Carcinoid tumor	NA	60	Male	European (EUR)	NA	Alive	381.33	NA	NA	NA
NSLC-MOFF-0011	Blood	WGS	NSLC-0172-B01	Florida, USA	Carcinoid tumor	NA	60	Male	European (EUR)	NA	Alive	381.33	NA	NA	NA
NSLC-NICE-0001	Tumor	WGS	NSLC-0173-T01	Nice, France	Adenosquamous carcinoma	III	57	Female	European (EUR)	No	Deceased	104	NA	No	Yes
NSLC-NICE-0001	Normal	WGS	NSLC-0173-N01	Nice, France	Adenosquamous carcinoma	III	57	Female	European (EUR)	No	Deceased	104	NA	No	Yes
NSLC-NICE-0003	Tumor	WGS	NSLC-0174-T01	Nice, France	Adenocarcinoma	III	66	Female	European (EUR)	Yes	Alive	572	NA	Yes	No
NSLC-NICE-0003	Normal	WGS	NSLC-0174-N01	Nice, France	Adenocarcinoma	III	66	Female	European (EUR)	Yes	Alive	572	NA	Yes	No
NSLC-NICE-0008	Normal	WGS	NSLC-0176-N01	Nice, France	Adenocarcinoma	II	76	Female	European (EUR)	No	Alive	312	NA	No	No
NSLC-NICE-0009	Tumor	WGS	NSLC-0177-T01	Nice, France	Adenocarcinoma	III	78	Male	European (EUR)	Yes	Deceased	190.67	NA	No	Yes
NSLC-NICE-0009	Normal	WGS	NSLC-0177-N01	Nice, France	Adenocarcinoma	III	78	Male	European (EUR)	Yes	Deceased	190.67	NA	No	Yes
NSLC-NICE-0011	Tumor	WGS	NSLC-0178-T01	Nice, France	Adenocarcinoma	II	61	Male	European (EUR)	No	Alive	494	Yes	No	No
NSLC-NICE-0011	Normal	WGS	NSLC-0178-N01	Nice, France	Adenocarcinoma	II	61	Male	European (EUR)	No	Alive	494	Yes	No	No
NSLC-NICE-0014	Tumor	WGS	NSLC-0180-T01	Nice, France	Adenocarcinoma	III	73	Female	European (EUR)	No	Deceased	160.33	Yes	No	Yes
NSLC-NICE-0014	Normal	WGS	NSLC-0180-N01	Nice, France	Adenocarcinoma	III	73	Female	European (EUR)	No	Deceased	160.33	Yes	No	Yes
NSLC-NICE-0015	Tumor	WGS	NSLC-0181-T01	Nice, France	Adenocarcinoma	II	61	Female	European (EUR)	No	Deceased	156	Yes	Yes	No
NSLC-NICE-0015	Normal	WGS	NSLC-0181-N01	Nice, France	Adenocarcinoma	II	61	Female	European (EUR)	No	Deceased	156	Yes	Yes	No
NSLC-NICE-0017	Tumor	WGS	NSLC-0183-T01	Nice, France	Adenocarcinoma	I	62	Female	European (EUR)	Yes	Alive	515.67	Yes	No	Yes
NSLC-NICE-0017	Normal	WGS	NSLC-0183-N01	Nice, France	Adenocarcinoma	I	62	Female	European (EUR)	Yes	Alive	515.67	Yes	No	Yes
NSLC-NICE-0018	Tumor	WGS	NSLC-0184-T01	Nice, France	Adenocarcinoma	I	62	Female	European (EUR)	Yes	Alive	515.67	NA	No	No
NSLC-NICE-0018	Normal	WGS	NSLC-0184-N01	Nice, France	Adenocarcinoma	I	62	Female	European (EUR)	Yes	Alive	515.67	NA	No	No
NSLC-NICE-0019	Tumor	WGS	NSLC-0185-T01	Nice, France	Adenocarcinoma	III	72	Male	European (EUR)	No	Deceased	398.67	Yes	Yes	No
NSLC-NICE-0019	Normal	WGS	NSLC-0185-N01	Nice, France	Adenocarcinoma	III	72	Male	European (EUR)	No	Deceased	398.67	Yes	Yes	No
NSLC-NICE-0020	Tumor	WGS	NSLC-0186-T01	Nice, France	Adenocarcinoma	I	73	Female	European (EUR)	No	Alive	416	NA	No	No
NSLC-NICE-0020	Normal	WGS	NSLC-0186-N01	Nice, France	Adenocarcinoma	I	73	Female	European (EUR)	No	Alive	416	NA	No	No
NSLC-NICE-0022	Tumor	WGS	NSLC-0188-T01	Nice, France	Adenocarcinoma	III	66	Male	European (EUR)	Yes	Alive	286	NA	No	Yes
NSLC-NICE-0022	Normal	WGS	NSLC-0188-N01	Nice, France	Adenocarcinoma	III	66	Male	European (EUR)	Yes	Alive	286	NA	No	Yes
NSLC-NICE-0026	Tumor	WGS	NSLC-0189-T01	Nice, France	Adenocarcinoma	II	71	Male	European (EUR)	No	Deceased	195	NA	Yes	No
NSLC-NICE-0026	Normal	WGS	NSLC-0189-N01	Nice, France	Adenocarcinoma	II	71	Male	European (EUR)	No	Deceased	195	NA	Yes	No
NSLC-NICE-0027	Tumor	WGS	NSLC-0190-T01	Nice, France	Adenocarcinoma	I	76	Female	European (EUR)	No	Alive	359.67	NA	No	No
NSLC-NICE-0027	Normal	WGS	NSLC-0190-N01	Nice, France	Adenocarcinoma	I	76	Female	European (EUR)	No	Alive	359.67	NA	No	No
NSLC-NICE-0030	Tumor	WGS	NSLC-0193-T01	Nice, France	Adenocarcinoma	II	73	Male	European (EUR)	No	Deceased	108.33	NA	No	No
NSLC-NICE-0030	Normal	WGS	NSLC-0193-N01	Nice, France	Adenocarcinoma	II	73	Male	European (EUR)	No	Deceased	108.33	NA	No	No
NSLC-NICE-0031	Tumor	WGS	NSLC-0194-T01	Nice, France	Adenocarcinoma	III	50	Female	American (AMR) or Mixed	No	Alive	164.67	NA	No	No
NSLC-NICE-0031	Normal	WGS	NSLC-0194-N01	Nice, France	Adenocarcinoma	III	50	Female	American (AMR) or Mixed	No	Alive	164.67	NA	No	No
NSLC-NICE-0032	Tumor	WGS	NSLC-0195-T01	Nice, France	Adenocarcinoma	I	64	Male	European (EUR)	Yes	Deceased	169	NA	No	Yes
NSLC-NICE-0032	Normal	WGS	NSLC-0195-N01	Nice, France	Adenocarcinoma	I	64	Male	European (EUR)	Yes	Deceased	169	NA	No	Yes
NSLC-NICE-0034	Tumor	WGS	NSLC-0197-T01	Nice, France	Adenocarcinoma	I	68	Female	European (EUR)	No	Alive	303.33	NA	No	No
NSLC-NICE-0034	Normal	WGS	NSLC-0197-N01	Nice, France	Adenocarcinoma	I	68	Female	European (EUR)	No	Alive	303.33	NA	No	No
NSLC-NICE-0035	Tumor	WGS	NSLC-0198-T01	Nice, France	Adenocarcinoma	II	69	Female	European (EUR)	Yes	Alive	355.33	Yes	No	No
NSLC-NICE-0035	Normal	WGS	NSLC-0198-N01	Nice, France	Adenocarcinoma	II	69	Female	European (EUR)	Yes	Alive	355.33	Yes	No	No
NSLC-NICE-0037	Tumor	WGS	NSLC-0199-T01	Nice, France	Adenocarcinoma	II	74	Female	European (EUR)	No	Alive	303.33	NA	Yes	No
NSLC-NICE-0037	Normal	WGS	NSLC-0199-N01	Nice, France	Adenocarcinoma	II	74	Female	European (EUR)	No	Alive	303.33	NA	Yes	No
NSLC-NICE-0038	Tumor	WGS	NSLC-0200-T01	Nice, France	Adenocarcinoma	I	79	Female	European (EUR)	Yes	Deceased	173.33	NA	Yes	No
NSLC-NICE-0038	Normal	WGS	NSLC-0200-N01	Nice, France	Adenocarcinoma	I	79	Female	European (EUR)	Yes	Deceased	173.33	NA	Yes	No
NSLC-NICE-0039	Tumor	WGS	NSLC-0201-T01	Nice, France	Adenocarcinoma	III	56	Female	American (AMR) or Mixed	No	Deceased	86.67	NA	No	No
NSLC-NICE-0039	Normal	WGS	NSLC-0201-N01	Nice, France	Adenocarcinoma	III	56	Female	American (AMR) or Mixed	No	Deceased	86.67	NA	No	No
NSLC-NICE-0041	Tumor	WGS	NSLC-0203-T01	Nice, France	Adenocarcinoma	I	70	Female	European (EUR)	Yes	Alive	316.33	NA	No	No
NSLC-NICE-0041	Normal	WGS	NSLC-0203-N01	Nice, France	Adenocarcinoma	I	70	Female	European (EUR)	Yes	Alive	316.33	NA	No	No
NSLC-NICE-0043	Tumor	WGS	NSLC-0205-T01	Nice, France	Adenocarcinoma	I	71	Male	European (EUR)	No	Alive	190.67	NA	No	No
NSLC-NICE-0043	Normal	WGS	NSLC-0205-N01	Nice, France	Adenocarcinoma	I	71	Male	European (EUR)	No	Alive	190.67	NA	No	No
NSLC-NICE-0048	Tumor	WGS	NSLC-0209-T01	Nice, France	Adenocarcinoma	I	52	Female	European (EUR)	No	Alive	251.33	NA	No	No
NSLC-NICE-0048	Normal	WGS	NSLC-0209-N01	Nice, France	Adenocarcinoma	I	52	Female	European (EUR)	No	Alive	251.33	NA	No	No
NSLC-NICE-0049	Tumor	WGS	NSLC-0210-T01	Nice, France	Adenocarcinoma	I	69	Female	European (EUR)	No	Alive	151.67	NA	No	No
NSLC-NICE-0049	Normal	WGS	NSLC-0210-N01	Nice, France	Adenocarcinoma	I	69	Female	European (EUR)	No	Alive	151.67	NA	No	No
NSLC-NICE-0052	Tumor	WGS	NSLC-0213-T01	Nice, France	Adenocarcinoma	I	71	Male	European (EUR)	No	Alive	264.33	NA	No	No
NSLC-NICE-0052	Normal	WGS	NSLC-0213-N01	Nice, France	Adenocarcinoma	I	71	Male	European (EUR)	No	Alive	264.33	NA	No	No
NSLC-NICE-0059	Tumor	WGS	NSLC-0218-T01	Nice, France	Adenocarcinoma	I	67	Female	European (EUR)	Yes	Alive	199.33	NA	No	No
NSLC-NICE-0059	Normal	WGS	NSLC-0218-N01	Nice, France	Adenocarcinoma	I	67	Female	European (EUR)	Yes	Alive	199.33	NA	No	No
NSLC-NICE-0060	Tumor	WGS	NSLC-0219-T01	Nice, France	Adenocarcinoma	I	39	Female	East Asian (EAS)	No	Alive	195	Yes	No	No
NSLC-NICE-0060	Normal	WGS	NSLC-0219-N01	Nice, France	Adenocarcinoma	I	39	Female	East Asian (EAS)	No	Alive	195	Yes	No	No
NSLC-NICE-0061	Tumor	WGS	NSLC-0220-T01	Nice, France	Adenocarcinoma	IV	62	Male	East Asian (EAS)	No	Deceased	4.33	Yes	No	No
NSLC-NICE-0061	Normal	WGS	NSLC-0220-N01	Nice, France	Adenocarcinoma	IV	62	Male	East Asian (EAS)	No	Deceased	4.33	Yes	No	No
NSLC-NICE-0063	Tumor	WGS	NSLC-0221-T01	Nice, France	Adenocarcinoma	II	75	Female	European (EUR)	No	Deceased	21.67	NA	No	No
NSLC-NICE-0063	Normal	WGS	NSLC-0221-N01	Nice, France	Adenocarcinoma	II	75	Female	European (EUR)	No	Deceased	21.67	NA	No	No
NSLC-NICE-0067	Tumor	WGS	NSLC-0223-T01	Nice, France	Adenocarcinoma	I	83	Female	European (EUR)	No	Alive	4.33	NA	No	No
NSLC-NICE-0067	Normal	WGS	NSLC-0223-N01	Nice, France	Adenocarcinoma	I	83	Female	European (EUR)	No	Alive	4.33	NA	No	No
NSLC-NICE-0069	Tumor	WGS	NSLC-0225-T01	Nice, France	Adenocarcinoma	I	63	Female	American (AMR) or Mixed	No	Alive	164.67	NA	No	No
NSLC-NICE-0069	Normal	WGS	NSLC-0225-N01	Nice, France	Adenocarcinoma	I	63	Female	American (AMR) or Mixed	No	Alive	164.67	NA	No	No
NSLC-NICE-0073	Tumor	WGS	NSLC-0226-T01	Nice, France	Adenocarcinoma	II	86	Female	European (EUR)	No	Alive	8.67	NA	No	No
NSLC-NICE-0073	Normal	WGS	NSLC-0226-N01	Nice, France	Adenocarcinoma	II	86	Female	European (EUR)	No	Alive	8.67	NA	No	No
NSLC-NICE-0075	Normal	WGS	NSLC-0227-N01	Nice, France	Adenocarcinoma	I	70	Female	European (EUR)	No	Alive	34.67	NA	No	No
NSLC-WELL-0001	Blood	WGS	NSLC-0430-B01	New York, USA	Carcinoid tumor	I	50	Female	European (EUR)	NA	Alive	459.33	No	No	No
NSLC-WELL-0001	Tumor	WGS	NSLC-0430-T01	New York, USA	Carcinoid tumor	I	50	Female	European (EUR)	NA	Alive	459.33	No	No	No
NSLC-WELL-0006	Blood	WGS	NSLC-0390-B01	New York, USA	Carcinoid tumor	III	44	Female	European (EUR)	NA	Alive	351	No	Yes	Yes
NSLC-WELL-0008	Blood	WGS	NSLC-0406-B01	New York, USA	Carcinoid tumor	I	37	Female	European (EUR)	NA	Alive	320.67	No	No	No
NSLC-WELL-0009	Blood	WGS	NSLC-0414-B01	New York, USA	Sarcomatoid carcinoma	I	65	Female	European (EUR)	NA	Deceased	60.67	No	Yes	Yes
NSLC-WELL-0010	Blood	WGS	NSLC-0422-B01	New York, USA	Adenocarcinoma	I	74	Female	European (EUR)	Yes	Alive	364	No	No	No
NSLC-WELL-0011	Blood	WGS	NSLC-0431-B01	New York, USA	Adenocarcinoma	II	70	Female	European (EUR)	NA	Deceased	91	No	Yes	Yes
NSLC-WELL-0012	Blood	WGS	NSLC-0440-B01	New York, USA	Adenocarcinoma	II	76	Female	European (EUR)	NA	Deceased	91	Yes	Yes	No
NSLC-WELL-0013	Blood	WGS	NSLC-0383-B01	New York, USA	Carcinoid tumor	I	59	Male	European (EUR)	NA	Alive	60.67	No	No	No
NSLC-WELL-0014	Blood	WGS	NSLC-0391-B01	New York, USA	Carcinoid tumor	I	51	Female	European (EUR)	NA	Alive	95.33	Yes	No	No
NSLC-WELL-0015	Blood	WGS	NSLC-0399-B01	New York, USA	Carcinoid tumor	I	31	Female	European (EUR)	NA	Alive	99.67	Yes	No	No
NSLC-WELL-0016	Blood	WGS	NSLC-0407-B01	New York, USA	Carcinoid tumor	II	43	Female	European (EUR)	NA	Alive	91	Yes	No	No
NSLC-WELL-0017	Blood	WGS	NSLC-0415-B01	New York, USA	Carcinoid tumor	I	64	Female	European (EUR)	NA	Alive	82.33	No	No	No
NSLC-WELL-0018	Blood	WGS	NSLC-0423-B01	New York, USA	Adenocarcinoma	I	72	Female	European (EUR)	NA	Alive	17.33	Yes	No	No
NSLC-TWAN-0179	Normal	WGS	NSLC-0982-N01	Taiwan	Adenocarcinoma	I	47	Female	East Asian (EAS)	No	Alive	237.86	No	NA	No
NSLC-TWAN-0220	Normal	WGS	NSLC-1015-N01	Taiwan	Adenocarcinoma	II	62	Female	East Asian (EAS)	No	Alive	218.29	No	NA	No
NSLC-RONT-0003	Blood	WGS	NSLC-0487-B01	Toronto, Canada	Adenocarcinoma	I	71	Female	European (EUR)	NA	Alive	342.33	No	Yes	Yes
NSLC-RONT-0004	Normal	WGS	NSLC-0811-N01	Toronto, Canada	Adenocarcinoma	IV	53	Male	East Asian (EAS)	NA	Deceased	195	No	Yes	No
NSLC-RONT-0008	Blood	WGS	NSLC-0474-B01	Toronto, Canada	Adenocarcinoma	IV	77	Female	East Asian (EAS)	NA	Alive	264.33	No	No	No
NSLC-RONT-0011	Blood	WGS	NSLC-0451-B01	Toronto, Canada	Adenocarcinoma	III	59	Male	East Asian (EAS)	NA	Alive	203.67	No	Yes	No
NSLC-RONT-0012	Blood	WGS	NSLC-0486-B01	Toronto, Canada	Adenocarcinoma	I	71	Male	European (EUR)	NA	Deceased	164.67	No	No	No
NSLC-RONT-0013	Blood	WGS	NSLC-0402-B01	Toronto, Canada	Adenocarcinoma	I	66	Female	American (AMR) or Mixed	No	Deceased	381.33	No	No	No
NSLC-RONT-0014	Blood	WGS	NSLC-0507-B01	Toronto, Canada	Adenocarcinoma	I	59	Female	East Asian (EAS)	No	Alive	476.67	Yes	No	No
NSLC-RONT-0015	Blood	WGS	NSLC-0444-B01	Toronto, Canada	Adenocarcinoma	I	72	Male	American (AMR) or Mixed	Yes	Deceased	524.33	Yes	No	No
NSLC-RONT-0017	Blood	WGS	NSLC-0475-B01	Toronto, Canada	Adenocarcinoma	I	76	Female	European (EUR)	Yes	Alive	533	No	No	No
NSLC-RONT-0018	Blood	WGS	NSLC-0508-B01	Toronto, Canada	Adenocarcinoma	I	56	Female	European (EUR)	Yes	Deceased	39	Yes	No	No
NSLC-RONT-0019	Blood	WGS	NSLC-0497-B01	Toronto, Canada	Adenocarcinoma	I	81	Male	European (EUR)	No	Alive	385.67	No	No	No
NSLC-RONT-0020	Blood	WGS	NSLC-0433-B01	Toronto, Canada	Adenocarcinoma	I	49	Female	East Asian (EAS)	No	Alive	771.33	No	No	No
NSLC-RONT-0021	Blood	WGS	NSLC-0446-B01	Toronto, Canada	Adenocarcinoma	I	80	Female	European (EUR)	No	Alive	364	No	No	No
NSLC-RONT-0023	Blood	WGS	NSLC-0417-B01	Toronto, Canada	Adenocarcinoma	I	62	Male	European (EUR)	Yes	Deceased	567.67	Yes	No	No
NSLC-RONT-0025	Blood	WGS	NSLC-0509-B01	Toronto, Canada	Adenocarcinoma	II	64	Female	East Asian (EAS)	Yes	Deceased	117	Yes	No	Yes
NSLC-RONT-0026	Blood	WGS	NSLC-0463-B01	Toronto, Canada	Adenocarcinoma	I	69	Male	European (EUR)	Yes	Alive	472.33	No	No	No
NSLC-RONT-0027	Blood	WGS	NSLC-0408-B01	Toronto, Canada	Adenocarcinoma	I	86	Male	European (EUR)	Yes	Alive	671.67	No	No	No
NSLC-RONT-0028	Blood	WGS	NSLC-0416-B01	Toronto, Canada	Adenocarcinoma	I	75	Male	East Asian (EAS)	No	Alive	381.33	No	No	No
NSLC-RONT-0029	Blood	WGS	NSLC-0437-B01	Toronto, Canada	Adenocarcinoma	I	57	Male	East Asian (EAS)	No	Deceased	307.67	No	No	No
NSLC-RONT-0031	Blood	WGS	NSLC-0410-B01	Toronto, Canada	Adenocarcinoma	II	61	Female	East Asian (EAS)	Yes	Alive	593.67	No	Yes	No
NSLC-RONT-0033	Blood	WGS	NSLC-0405-B01	Toronto, Canada	Adenocarcinoma	I	64	Female	European (EUR)	Yes	Alive	481	Yes	No	No
NSLC-RONT-0034	Blood	WGS	NSLC-0401-B01	Toronto, Canada	Squamous cell carcinoma	I	67	Female	East Asian (EAS)	Yes	Alive	359.67	No	No	No
NSLC-RONT-0035	Blood	WGS	NSLC-0412-B01	Toronto, Canada	Adenocarcinoma	I	90	Female	European (EUR)	Yes	Deceased	433.33	No	No	No
NSLC-RONT-0036	Blood	WGS	NSLC-0462-B01	Toronto, Canada	Adenocarcinoma	I	75	Female	East Asian (EAS)	No	Alive	355.33	No	No	No
NSLC-RONT-0037	Blood	WGS	NSLC-0420-B01	Toronto, Canada	Adenocarcinoma	III	55	Male	East Asian (EAS)	Yes	Deceased	303.33	No	No	Yes
NSLC-RONT-0044	Blood	WGS	NSLC-0392-B01	Toronto, Canada	Adenocarcinoma	II	72	Female	American (AMR) or Mixed	Yes	Deceased	130	Yes	Yes	Yes
NSLC-RONT-0045	Blood	WGS	NSLC-0409-B01	Toronto, Canada	Adenocarcinoma	I	60	Female	European (EUR)	Yes	Alive	264.33	No	No	No
NSLC-RONT-0047	Blood	WGS	NSLC-0393-B01	Toronto, Canada	Adenocarcinoma	III	72	Male	East Asian (EAS)	No	Deceased	169	No	Yes	No
NSLC-RONT-0051	Blood	WGS	NSLC-0485-B01	Toronto, Canada	Adenocarcinoma	I	58	Female	East Asian (EAS)	No	Alive	273	No	No	No
NSLC-RONT-0052	Blood	WGS	NSLC-0434-B01	Toronto, Canada	Squamous cell carcinoma	III	69	Female	American (AMR) or Mixed	Yes	Alive	593.67	Yes	No	No
NSLC-RONT-0053	Blood	WGS	NSLC-0386-B01	Toronto, Canada	Adenocarcinoma	I	66	Female	East Asian (EAS)	No	Alive	56.33	Yes	No	No
NSLC-RONT-0054	Blood	WGS	NSLC-0449-B01	Toronto, Canada	Adenocarcinoma	I	49	Female	East Asian (EAS)	Yes	Deceased	273	No	Yes	No
NSLC-RONT-0055	Blood	WGS	NSLC-0389-B01	Toronto, Canada	Adenocarcinoma	I	81	Female	European (EUR)	Yes	Alive	268.67	No	No	No
NSLC-RONT-0056	Blood	WGS	NSLC-0395-B01	Toronto, Canada	Adenocarcinoma	I	66	Female	European (EUR)	Yes	Alive	468	No	No	No
NSLC-RONT-0058	Blood	WGS	NSLC-0435-B01	Toronto, Canada	Adenocarcinoma	I	70	Male	East Asian (EAS)	Yes	Alive	507	No	No	No
NSLC-RONT-0060	Blood	WGS	NSLC-0436-B01	Toronto, Canada	Adenocarcinoma	I	66	Female	East Asian (EAS)	No	Alive	533	No	No	No
NSLC-RONT-0062	Blood	WGS	NSLC-0396-B01	Toronto, Canada	Adenocarcinoma	II	59	Male	European (EUR)	Yes	Deceased	294.67	No	Yes	Yes
NSLC-RONT-0063	Blood	WGS	NSLC-0428-B01	Toronto, Canada	Adenocarcinoma	II	47	Female	East Asian (EAS)	No	Alive	537.33	No	Yes	No
NSLC-RONT-0064	Blood	WGS	NSLC-0397-B01	Toronto, Canada	Adenocarcinoma	I	61	Female	European (EUR)	Yes	Alive	34.67	Yes	No	No
NSLC-RONT-0067	Blood	WGS	NSLC-0429-B01	Toronto, Canada	Adenocarcinoma	I	67	Female	European (EUR)	Yes	Alive	125.67	Yes	No	No
NSLC-RONT-0070	Blood	WGS	NSLC-0461-B01	Toronto, Canada	Adenocarcinoma	I	74	Female	East Asian (EAS)	Yes	Alive	299	Yes	No	No
NSLC-RONT-0071	Blood	WGS	NSLC-0473-B01	Toronto, Canada	Adenocarcinoma	I	75	Female	East Asian (EAS)	Yes	Alive	372.67	Yes	No	No
NSLC-RONT-0072	Blood	WGS	NSLC-0520-B01	Toronto, Canada	Adenocarcinoma	I	78	Female	East Asian (EAS)	Yes	Alive	264.33	No	Yes	No
NSLC-RONT-0073	Blood	WGS	NSLC-0521-B01	Toronto, Canada	Adenocarcinoma	IV	49	Female	East Asian (EAS)	No	Deceased	316.33	No	No	Yes
NSLC-RONT-0075	Blood	WGS	NSLC-0385-B01	Toronto, Canada	Adenocarcinoma	IV	52	Female	European (EUR)	No	Deceased	216.67	Yes	No	No
NSLC-RONT-0078	Blood	WGS	NSLC-0447-B01	Toronto, Canada	Adenocarcinoma	I	77	Female	European (EUR)	Yes	Deceased	455	Yes	No	No
NSLC-RONT-0079	Blood	WGS	NSLC-0460-B01	Toronto, Canada	Adenocarcinoma	I	80	Female	East Asian (EAS)	Yes	Alive	221	No	Yes	No
NSLC-RONT-0080	Blood	WGS	NSLC-0443-B01	Toronto, Canada	Adenocarcinoma	I	70	Male	African (AFR)	No	Alive	576.33	No	Yes	No
NSLC-RONT-0081	Blood	WGS	NSLC-0427-B01	Toronto, Canada	Adenocarcinoma	I	61	Female	European (EUR)	Yes	Alive	541.67	No	No	No
NSLC-RONT-0082	Blood	WGS	NSLC-0424-B01	Toronto, Canada	Adenocarcinoma	I	67	Female	European (EUR)	Yes	Deceased	489.67	No	No	Yes
NSLC-RONT-0083	Blood	WGS	NSLC-0387-B01	Toronto, Canada	Adenocarcinoma	I	65	Female	East Asian (EAS)	Yes	Alive	602.33	No	No	No
NSLC-RONT-0084	Blood	WGS	NSLC-0445-B01	Toronto, Canada	Adenocarcinoma	III	54	Female	European (EUR)	Yes	Deceased	251.33	Yes	Yes	Yes
NSLC-RONT-0085	Blood	WGS	NSLC-0421-B01	Toronto, Canada	Adenocarcinoma	I	69	Female	European (EUR)	No	Alive	572	No	Yes	No
NSLC-RONT-0086	Blood	WGS	NSLC-0394-B01	Toronto, Canada	Adenocarcinoma	II	63	Female	American (AMR) or Mixed	Yes	Deceased	251.33	Yes	Yes	Yes
NSLC-RONT-0088	Blood	WGS	NSLC-0442-B01	Toronto, Canada	Adenocarcinoma	III	41	Female	East Asian (EAS)	Yes	Deceased	281.67	No	No	Yes
NSLC-RONT-0090	Blood	WGS	NSLC-0411-B01	Toronto, Canada	Adenocarcinoma	III	58	Male	East Asian (EAS)	No	Deceased	147.33	No	Yes	No
NSLC-RONT-0091	Blood	WGS	NSLC-0400-B01	Toronto, Canada	Adenocarcinoma	III	64	Female	European (EUR)	Yes	Deceased	359.67	No	Yes	No
NSLC-VLEN-0004	Normal	WGS	NSLC-0801-N01	Valencia, Spain	Adenocarcinoma	II	79	Female	European (EUR)	No	Alive	60.29	NA	No	No
NSLC-VLEN-0019	Blood	WGS	NSLC-0432-B01	Valencia, Spain	Adenocarcinoma	III	77	Female	European (EUR)	Yes	Deceased	373.29	NA	Yes	Yes
NSLC-VLEN-0020	Blood	WGS	NSLC-0441-B01	Valencia, Spain	Adenocarcinoma	I	70	Female	European (EUR)	Yes	Alive	332.14	NA	Yes	No
NSLC-VLEN-0021	Blood	WGS	NSLC-0384-B01	Valencia, Spain	Adenocarcinoma	I	69	Female	European (EUR)	Yes	Alive	333.29	NA	No	No
NSLC-YALE-0001	Tumor	WGS	NSLC-0229-T01	Connecticut, USA	Adenocarcinoma	I	78	Female	European (EUR)	Yes	Deceased	515	NA	No	NA
NSLC-YALE-0001	Blood	WGS	NSLC-0229-B01	Connecticut, USA	Adenocarcinoma	I	78	Female	European (EUR)	Yes	Deceased	515	NA	No	NA
NSLC-YALE-0002	Tumor	WGS	NSLC-0230-T01	Connecticut, USA	Adenocarcinoma	I	38	Female	East Asian (EAS)	NA	Alive	257.29	NA	Yes	NA
NSLC-YALE-0002	Blood	WGS	NSLC-0230-B01	Connecticut, USA	Adenocarcinoma	I	38	Female	East Asian (EAS)	NA	Alive	257.29	NA	Yes	NA
NSLC-YALE-0003	Tumor	WGS	NSLC-0231-T01	Connecticut, USA	Adenocarcinoma	NA	80	Female	African (AFR)	No	Deceased	80.71	Yes	No	NA
NSLC-YALE-0003	Blood	WGS	NSLC-0231-B01	Connecticut, USA	Adenocarcinoma	NA	80	Female	African (AFR)	No	Deceased	80.71	Yes	No	NA
NSLC-YALE-0005	Tumor	WGS	NSLC-0232-T01	Connecticut, USA	Adenocarcinoma	II	78	Male	European (EUR)	Yes	Deceased	37	NA	No	NA
NSLC-YALE-0005	Blood	WGS	NSLC-0232-B01	Connecticut, USA	Adenocarcinoma	II	78	Male	European (EUR)	Yes	Deceased	37	NA	No	NA
NSLC-YALE-0008	Tumor	WGS	NSLC-0233-T01	Connecticut, USA	Adenocarcinoma	II	56	Female	European (EUR)	No	Deceased	318.29	NA	Yes	NA
NSLC-YALE-0008	Blood	WGS	NSLC-0233-B01	Connecticut, USA	Adenocarcinoma	II	56	Female	European (EUR)	No	Deceased	318.29	NA	Yes	NA
NSLC-YALE-0011	Tumor	WGS	NSLC-0236-T01	Connecticut, USA	Adenocarcinoma	III	74	Female	European (EUR)	NA	NA	NA	NA	Yes	NA
NSLC-YALE-0011	Blood	WGS	NSLC-0236-B01	Connecticut, USA	Adenocarcinoma	III	74	Female	European (EUR)	NA	NA	NA	NA	Yes	NA
NSLC-YALE-0012	Tumor	WGS	NSLC-0237-T01	Connecticut, USA	Adenocarcinoma	I	59	Female	European (EUR)	Yes	Alive	423.29	NA	No	NA
NSLC-YALE-0012	Blood	WGS	NSLC-0237-B01	Connecticut, USA	Adenocarcinoma	I	59	Female	European (EUR)	Yes	Alive	423.29	NA	No	NA
NSLC-YALE-0014	Tumor	WGS	NSLC-0238-T01	Connecticut, USA	Adenocarcinoma	II	79	Female	European (EUR)	Yes	Alive	427.86	NA	No	NA
NSLC-YALE-0014	Blood	WGS	NSLC-0238-B01	Connecticut, USA	Adenocarcinoma	II	79	Female	European (EUR)	Yes	Alive	427.86	NA	No	NA
NSLC-YALE-0018	Tumor	WGS	NSLC-0240-T01	Connecticut, USA	Adenocarcinoma	I	59	Male	European (EUR)	No	Alive	244	Yes	Yes	NA
[truncated: 27 more rows]

## Sheet: SD2
tax_id	type	name	taxonomy	NTC-PC55940-H-12	NTC-PC55942-H-12	NTC-PC56074-H-12	NTC-PC56075-H-12	NTC-PC56078-H-12	NTC-PC56079-H-12	NTC-PC56224-H-12	NTC-PC56226-H-12	NTC-PC56254-H-12	NTC-PC56256-H-12	NTC-PC56330-H-12	NTC-PC56331-H-12	NTC-PC56334-H-12	NTC-PC56336-H-12	NTC-PC56338-H-12	SC745438	SC745446	SC745447	SC745454	SC745460	SC745472	SC745486	SC745487	SC745489	SC745490	SC745498	SC745506	SC745510	SC745512	SC745514	SC745516	SC745518	SC745527	SC745533	SC745537	SC745545	SC745546	SC745551	SC745554	SC745559	SC745570	SC745572	SC745575	SC745588	SC745599	SC745604
1	root	root	root	159	1765	8156	1158	6466	3878	238	1944	319	5023	3036	383	6158	7135	11770	308	303	3486	76	361	2599	623	165	720	1079	295	1129	259	112	554	2534	148	247	1691	1369	5286	2116	935	473	145	326	2331	656	984	271	1355
131567	root1	cellular organisms	root;cellular organisms	159	1765	8156	1158	6466	3878	238	1944	319	5023	3036	383	6158	7135	11770	308	303	3486	76	361	2599	623	165	720	1079	295	1129	259	112	554	2534	148	247	1691	1369	5286	2116	935	473	145	326	2331	656	984	271	1355
2	superkingdom	Bacteria	root;cellular organisms;Bacteria	86	1495	8147	1147	6466	3878	231	1942	280	5010	3029	360	6138	7135	11760	298	299	3486	72	359	2599	618	162	718	1070	295	1123	249	106	547	2531	143	243	1689	1362	5281	2106	926	468	145	321	2325	651	979	256	1344
2759	superkingdom	Eukaryota	root;cellular organisms;Eukaryota	73	270	9	11			7	2	39	13	7	23	20		10	10	4		4	2		5	3	2	9		6	10	6	7	3	5	4	2	7	5	10	9	5		5	6	5	5	15	11
1224	phylum	Pseudomonadota	root;cellular organisms;Bacteria;Pseudomonadota	82	1054	772	713	203	477	229	353	232	1134	2043	313	618	1561	5350	100	79	2817	57	209	377	447	109	502	791	34	427	148	14	5	1482	125	113	614	946	1512	787	332	288	86	259	411		317	105	287
29547	phylum	Campylobacterota	root;cellular organisms;Bacteria;Campylobacterota										281											19
32066	phylum	Fusobacteriota	root;cellular organisms;Bacteria;Fusobacteriota								280		914			7				60				61															58		116
40117	phylum	Nitrospirota	root;cellular organisms;Bacteria;Nitrospirota																																					10
57723	phylum	Acidobacteriota	root;cellular organisms;Bacteria;Acidobacteriota																		80				24															34					13
74152	phylum	Elusimicrobiota	root;cellular organisms;Bacteria;Elusimicrobiota
200918	phylum	Thermotogota	root;cellular organisms;Bacteria;Thermotogota
200930	phylum	Deferribacterota	root;cellular organisms;Bacteria;Deferribacterota
200938	phylum	Chrysiogenota	root;cellular organisms;Bacteria;Chrysiogenota
200940	phylum	Thermodesulfobacteriota	root;cellular organisms;Bacteria;Thermodesulfobacteriota
203691	phylum	Spirochaetota	root;cellular organisms;Bacteria;Spirochaetota
508458	phylum	Synergistota	root;cellular organisms;Bacteria;Synergistota
1783257	superkingdom1	PVC group	root;cellular organisms;Bacteria;PVC group																	13							18							3						8									25
1783270	superkingdom1	FCB group	root;cellular organisms;Bacteria;FCB group					1106	2							454	1454			32	82			185	7		71	123		411	74			426			67		47	495	25	114		35	154	12	2		38
1783272	superkingdom1	Terrabacteria group	root;cellular organisms;Bacteria;Terrabacteria group	4	440	7374	434	5157	3399	2	1308	47	2680	986	47	5059	4119	6410	197	114	506	15	83	1957	140	53	126	155	261	284	27	92	542	620	17	130	1008	416	3664	770	452	66	59	27	1747	639	659	151	993
1802340	superkingdom1	Nitrospinae/Tectomicrobia group	root;cellular organisms;Bacteria;Nitrospinae/Tectomicrobia group
2138240	phylum	Coprothermobacterota	root;cellular organisms;Bacteria;Coprothermobacterota
2818505	phylum	Myxococcota	root;cellular organisms;Bacteria;Myxococcota																				66
3018035	phylum	Bdellovibrionota	root;cellular organisms;Bacteria;Bdellovibrionota
33154	superkingdom1	Opisthokonta	root;cellular organisms;Eukaryota;Opisthokonta	73	270	9	11			7	2	39	13	7	23	20		10	10	4		4	2		5	3	2	9		6	10	6	7	3	5	4	2	7	5	10	9	5		5	6	5	5	15	11
1236	class	Gammaproteobacteria	root;cellular organisms;Bacteria;Pseudomonadota;Gammaproteobacteria		1020	270	3	201	294	7	5	27	1134			618	1162	491		29	1201	53	11	314	113		111	776	34	30	55			961		76	195	487	954	202	160	81	42	117	221		108		92
28211	class	Alphaproteobacteria	root;cellular organisms;Bacteria;Pseudomonadota;Alphaproteobacteria	22	13	502	103		182		207	13			16		133		35		1364		197	63	118	85	51			334		14		337	45	36	134	117	103	204	77	44		43	22		115	101
28216	class	Betaproteobacteria	root;cellular organisms;Bacteria;Pseudomonadota;Betaproteobacteria	60	21		607	2		221	140	191		2043	296		266	4859	64	50	251				216	24	339	15		62	92		5	146	80		284	340	444	381	95	162	44	99	168		93	4	195
580370	class	Zetaproteobacteria	root;cellular organisms;Bacteria;Pseudomonadota;Zetaproteobacteria
2008785	class	Hydrogenophilia	root;cellular organisms;Bacteria;Pseudomonadota;Hydrogenophilia																			3												37					11
3031852	class	Epsilonproteobacteria	root;cellular organisms;Bacteria;Campylobacterota;Epsilonproteobacteria										281											19
203490	class	Fusobacteriia	root;cellular organisms;Bacteria;Fusobacteriota;Fusobacteriia								280		914			7				60				61															58		116
203693	class	Nitrospiria	root;cellular organisms;Bacteria;Nitrospirota;Nitrospiria																																					10
204432	class	Terriglobia	root;cellular organisms;Bacteria;Acidobacteriota;Terriglobia																		80				24															34					13
533205	class	Holophagae	root;cellular organisms;Bacteria;Acidobacteriota;Holophagae
1562566	class	Blastocatellia	root;cellular organisms;Bacteria;Acidobacteriota;Blastocatellia
1813735	class	Vicinamibacteria	root;cellular organisms;Bacteria;Acidobacteriota;Vicinamibacteria
447830	class	Endomicrobiia	root;cellular organisms;Bacteria;Elusimicrobiota;Endomicrobiia
188708	class	Thermotogae	root;cellular organisms;Bacteria;Thermotogota;Thermotogae
68337	class	Deferribacteres	root;cellular organisms;Bacteria;Deferribacterota;Deferribacteres
118001	class	Chrysiogenetes	root;cellular organisms;Bacteria;Chrysiogenota;Chrysiogenetes
3024418	class	Desulfobacteria	root;cellular organisms;Bacteria;Thermodesulfobacteriota;Desulfobacteria
3031449	class	Desulfovibrionia	root;cellular organisms;Bacteria;Thermodesulfobacteriota;Desulfovibrionia
3031451	class	Desulfobulbia	root;cellular organisms;Bacteria;Thermodesulfobacteriota;Desulfobulbia
3031646	class	Desulfarculia	root;cellular organisms;Bacteria;Thermodesulfobacteriota;Desulfarculia
3031651	class	Desulfuromonadia	root;cellular organisms;Bacteria;Thermodesulfobacteriota;Desulfuromonadia
203692	class	Spirochaetia	root;cellular organisms;Bacteria;Spirochaetota;Spirochaetia
649775	class	Synergistia	root;cellular organisms;Bacteria;Synergistota;Synergistia
74201	phylum	Verrucomicrobiota	root;cellular organisms;Bacteria;PVC group;Verrucomicrobiota																								18																						25
134625	phylum	Kiritimatiellota	root;cellular organisms;Bacteria;PVC group;Kiritimatiellota
203682	phylum	Planctomycetota	root;cellular organisms;Bacteria;PVC group;Planctomycetota																	13														3
204428	phylum	Chlamydiota	root;cellular organisms;Bacteria;PVC group;Chlamydiota																																					8
256845	phylum	Lentisphaerota	root;cellular organisms;Bacteria;PVC group;Lentisphaerota
65842	phylum	Fibrobacterota	root;cellular organisms;Bacteria;FCB group;Fibrobacterota
68336	superkingdom2	Bacteroidota/Chlorobiota group	root;cellular organisms;Bacteria;FCB group;Bacteroidota/Chlorobiota group					1106	2							454	1454			32	82			185			71	123		411	74			426			67		47	495	25	114		35	154	12	2		38
142182	phylum	Gemmatimonadota	root;cellular organisms;Bacteria;FCB group;Gemmatimonadota																						7
1798711	superkingdom2	Cyanobacteriota/Melainabacteria group	root;cellular organisms;Bacteria;Terrabacteria group;Cyanobacteriota/Melainabacteria group						287																												7
3027942	phylum	Thermomicrobiota	root;cellular organisms;Bacteria;Terrabacteria group;Thermomicrobiota
1239	phylum	Bacillota	root;cellular organisms;Bacteria;Terrabacteria group;Bacillota	2	196	5175	14	4788	3112	2	1308		2680	450	9	3506	3561	4297	32	83	274		9	918	65	26	10	155	169	60	11	11	158	380		89	337	136	3128	506	217	55	12	7	1030	604	222	151	389
1297	phylum	Deinococcota	root;cellular organisms;Bacteria;Terrabacteria group;Deinococcota			1009	2										94																						4								2
67819	phylum	Armatimonadota	root;cellular organisms;Bacteria;Terrabacteria group;Armatimonadota				4																	6													6			8		8
200795	phylum	Chloroflexota	root;cellular organisms;Bacteria;Terrabacteria group;Chloroflexota																																				4										3
201174	phylum	Actinomycetota	root;cellular organisms;Bacteria;Terrabacteria group;Actinomycetota	2	243	1189	414	368				47		536	38	1552	463	2113	165	31	232	15	74	1031	75	27	115		91	224	16	80	383	239	17	41	657	279	489	255	235	2	47	20	716	31	434		601
544448	phylum	Mycoplasmatota	root;cellular organisms;Bacteria;Terrabacteria group;Mycoplasmatota																																				38
1293497	phylum	Nitrospinota	root;cellular organisms;Bacteria;Nitrospinae/Tectomicrobia group;Nitrospinota
2138243	class	Coprothermobacteria	root;cellular organisms;Bacteria;Coprothermobacterota;Coprothermobacteria
3031711	phylum1	Polyangia	root;cellular organisms;Bacteria;Myxococcota;Polyangia																				66
32015	class	Myxococcia	root;cellular organisms;Bacteria;Myxococcota;Myxococcia
3031418	class	Bdellovibrionia	root;cellular organisms;Bacteria;Bdellovibrionota;Bdellovibrionia
3031419	class	Bacteriovoracia	root;cellular organisms;Bacteria;Bdellovibrionota;Bacteriovoracia
33208	superkingdom2	Metazoa	root;cellular organisms;Eukaryota;Opisthokonta;Metazoa	73	270	9	11			7	2	39	13	7	23	20		10	10	4		4	2		5	3	2	9		6	10	6	7	3	5	4	2	7	5	10	9	5		5	6	5	5	15	11
72273	order	Thiotrichales	root;cellular organisms;Bacteria;Pseudomonadota;Gammaproteobacteria;Thiotrichales
72274	order	Pseudomonadales	root;cellular organisms;Bacteria;Pseudomonadota;Gammaproteobacteria;Pseudomonadales																		17			3			15		13					251				13	4	54	61				24		10
91347	order	Enterobacterales	root;cellular organisms;Bacteria;Pseudomonadota;Gammaproteobacteria;Enterobacterales			270	3	3									370										90	776
118884	class1	Gammaproteobacteria incertae sedis	root;cellular organisms;Bacteria;Pseudomonadota;Gammaproteobacteria;Gammaproteobacteria incertae sedis																																							5
118969	order	Legionellales	root;cellular organisms;Bacteria;Pseudomonadota;Gammaproteobacteria;Legionellales																																					3	75			11
135613	order	Chromatiales	root;cellular organisms;Bacteria;Pseudomonadota;Gammaproteobacteria;Chromatiales																		7		7											30
135614	order	Xanthomonadales	root;cellular organisms;Bacteria;Pseudomonadota;Gammaproteobacteria;Xanthomonadales																		341			30			6				55			32			76	50		111		60	2	106	56		21		67
135615	order	Cardiobacteriales	root;cellular organisms;Bacteria;Pseudomonadota;Gammaproteobacteria;Cardiobacteriales
135618	order	Methylococcales	root;cellular organisms;Bacteria;Pseudomonadota;Gammaproteobacteria;Methylococcales																					7
135619	order	Oceanospirillales	root;cellular organisms;Bacteria;Pseudomonadota;Gammaproteobacteria;Oceanospirillales																															3			26		36
135622	order	Alteromonadales	root;cellular organisms;Bacteria;Pseudomonadota;Gammaproteobacteria;Alteromonadales																															44
135623	order	Vibrionales	root;cellular organisms;Bacteria;Pseudomonadota;Gammaproteobacteria;Vibrionales
135624	order	Aeromonadales	root;cellular organisms;Bacteria;Pseudomonadota;Gammaproteobacteria;Aeromonadales																															198						4	12
135625	order	Pasteurellales	root;cellular organisms;Bacteria;Pseudomonadota;Gammaproteobacteria;Pasteurellales		1001				294		5		1134			618	394			29				116																									21
742030	order	Salinisphaerales	root;cellular organisms;Bacteria;Pseudomonadota;Gammaproteobacteria;Salinisphaerales
1692040	order	Acidiferrobacterales	root;cellular organisms;Bacteria;Pseudomonadota;Gammaproteobacteria;Acidiferrobacterales
1706369	order	Cellvibrionales	root;cellular organisms;Bacteria;Pseudomonadota;Gammaproteobacteria;Cellvibrionales																					11
1775403	order	Nevskiales	root;cellular organisms;Bacteria;Pseudomonadota;Gammaproteobacteria;Nevskiales																											30
1934945	order	Immundisolibacterales	root;cellular organisms;Bacteria;Pseudomonadota;Gammaproteobacteria;Immundisolibacterales																				3
2887326	order	Moraxellales	root;cellular organisms;Bacteria;Pseudomonadota;Gammaproteobacteria;Moraxellales		19			198		7		27					398	491			834	53		145	113				21					402		76	93	424	914	28	10	16	40		140		77		3
54526	order	Candidatus Pelagibacterales	root;cellular organisms;Bacteria;Pseudomonadota;Alphaproteobacteria;Candidatus Pelagibacterales
204441	order	Rhodospirillales	root;cellular organisms;Bacteria;Pseudomonadota;Alphaproteobacteria;Rhodospirillales			228			182																											8				25								29
204455	order	Rhodobacterales	root;cellular organisms;Bacteria;Pseudomonadota;Alphaproteobacteria;Rhodobacterales																				197	11																9	77						53
204457	order	Sphingomonadales	root;cellular organisms;Bacteria;Pseudomonadota;Alphaproteobacteria;Sphingomonadales		13		103												35		308			47	80		42			195		14		283		28	45	38	29	6		2
204458	order	Caulobacterales	root;cellular organisms;Bacteria;Pseudomonadota;Alphaproteobacteria;Caulobacterales	22		274						13					133				145				38	41	9			36							55	15	55	82		36						71
255473	order	Parvularculales	root;cellular organisms;Bacteria;Pseudomonadota;Alphaproteobacteria;Parvularculales
362534	order	Kordiimonadales	root;cellular organisms;Bacteria;Pseudomonadota;Alphaproteobacteria;Kordiimonadales
2800059	order	Maricaulales	root;cellular organisms;Bacteria;Pseudomonadota;Alphaproteobacteria;Maricaulales
2800060	order	Hyphomonadales	root;cellular organisms;Bacteria;Pseudomonadota;Alphaproteobacteria;Hyphomonadales
356	order	Hyphomicrobiales	root;cellular organisms;Bacteria;Pseudomonadota;Alphaproteobacteria;Hyphomicrobiales								207				16						909			5		44				102				54	45		33	64	19	82		6		43	22		61
766	order	Rickettsiales	root;cellular organisms;Bacteria;Pseudomonadota;Alphaproteobacteria;Rickettsiales
32003	order	Nitrosomonadales	root;cellular organisms;Bacteria;Pseudomonadota;Betaproteobacteria;Nitrosomonadales																								16										2
80840	order	Burkholderiales	root;cellular organisms;Bacteria;Pseudomonadota;Betaproteobacteria;Burkholderiales	60	21		607	2		221	140	191		2043	296		163	4859	64	50	251				216	24	296	15		62	92		5	146	80		237	340	444	381	95	162	44	99	168		93	4	195
206351	order	Neisseriales	root;cellular organisms;Bacteria;Pseudomonadota;Betaproteobacteria;Neisseriales																								26										44
206389	order	Rhodocyclales	root;cellular organisms;Bacteria;Pseudomonadota;Betaproteobacteria;Rhodocyclales														103
1442155	order	Ferrovales	root;cellular organisms;Bacteria;Pseudomonadota;Betaproteobacteria;Ferrovales
580371	order	Mariprofundales	root;cellular organisms;Bacteria;Pseudomonadota;Zetaproteobacteria;Mariprofundales
119069	order	Hydrogenophilales	root;cellular organisms;Bacteria;Pseudomonadota;Hydrogenophilia;Hydrogenophilales																			3												37					11
213849	order	Campylobacterales	root;cellular organisms;Bacteria;Campylobacterota;Epsilonproteobacteria;Campylobacterales										281											19
203491	order	Fusobacteriales	root;cellular organisms;Bacteria;Fusobacteriota;Fusobacteriia;Fusobacteriales								280		914			7				60				61															58		116
189778	order	Nitrospirales	root;cellular organisms;Bacteria;Nitrospirota;Nitrospiria;Nitrospirales																																					10
204433	order	Terriglobales	root;cellular organisms;Bacteria;Acidobacteriota;Terriglobia;Terriglobales																		80				24															34
332160	order	Bryobacterales	root;cellular organisms;Bacteria;Acidobacteriota;Terriglobia;Bryobacterales																																										13
574975	order	Holophagales	root;cellular organisms;Bacteria;Acidobacteriota;Holophagae;Holophagales
2910145	order	Vicinamibacterales	root;cellular organisms;Bacteria;Acidobacteriota;Vicinamibacteria;Vicinamibacterales
1783344	order	Endomicrobiales	root;cellular organisms;Bacteria;Elusimicrobiota;Endomicrobiia;Endomicrobiales
2419	order	Thermotogales	root;cellular organisms;Bacteria;Thermotogota;Thermotogae;Thermotogales
191393	order	Deferribacterales	root;cellular organisms;Bacteria;Deferribacterota;Deferribacteres;Deferribacterales
189769	order	Chrysiogenales	root;cellular organisms;Bacteria;Chrysiogenota;Chrysiogenetes;Chrysiogenales
213118	order	Desulfobacterales	root;cellular organisms;Bacteria;Thermodesulfobacteriota;Desulfobacteria;Desulfobacterales
213115	order	Desulfovibrionales	root;cellular organisms;Bacteria;Thermodesulfobacteriota;Desulfovibrionia;Desulfovibrionales
3024411	order	Desulfobulbales	root;cellular organisms;Bacteria;Thermodesulfobacteriota;Desulfobulbia;Desulfobulbales
453227	order	Desulfarculales	root;cellular organisms;Bacteria;Thermodesulfobacteriota;Desulfarculia;Desulfarculales
3031668	order	Geobacterales	root;cellular organisms;Bacteria;Thermodesulfobacteriota;Desulfuromonadia;Geobacterales
69541	order	Desulfuromonadales	root;cellular organisms;Bacteria;Thermodesulfobacteriota;Desulfuromonadia;Desulfuromonadales
1643688	order	Leptospirales	root;cellular organisms;Bacteria;Spirochaetota;Spirochaetia;Leptospirales
136	order	Spirochaetales	root;cellular organisms;Bacteria;Spirochaetota;Spirochaetia;Spirochaetales
649776	order	Synergistales	root;cellular organisms;Bacteria;Synergistota;Synergistia;Synergistales
134549	class	Spartobacteria	root;cellular organisms;Bacteria;PVC group;Verrucomicrobiota;Spartobacteria
203494	class	Verrucomicrobiae	root;cellular organisms;Bacteria;PVC group;Verrucomicrobiota;Verrucomicrobiae
414999	class	Opitutae	root;cellular organisms;Bacteria;PVC group;Verrucomicrobiota;Opitutae																								18																						25
2907184	class	Tichowtungiia	root;cellular organisms;Bacteria;PVC group;Kiritimatiellota;Tichowtungiia
203683	class	Planctomycetia	root;cellular organisms;Bacteria;PVC group;Planctomycetota;Planctomycetia																	13
666505	class	Phycisphaerae	root;cellular organisms;Bacteria;PVC group;Planctomycetota;Phycisphaerae																															3
204429	class	Chlamydiia	root;cellular organisms;Bacteria;PVC group;Chlamydiota;Chlamydiia																																					8
1313211	class	Lentisphaeria	root;cellular organisms;Bacteria;PVC group;Lentisphaerota;Lentisphaeria
204430	class	Fibrobacteria	root;cellular organisms;Bacteria;FCB group;Fibrobacterota;Fibrobacteria
1853220	phylum	Rhodothermota	root;cellular organisms;Bacteria;FCB group;Bacteroidota/Chlorobiota group;Rhodothermota
1936987	phylum	Balneolota	root;cellular organisms;Bacteria;FCB group;Bacteroidota/Chlorobiota group;Balneolota
976	phylum	Bacteroidota	root;cellular organisms;Bacteria;FCB group;Bacteroidota/Chlorobiota group;Bacteroidota					1106	2							454	1454			32	82			185			71	123		411	74			426			67		47	495	25	114		35	154	12	2		38
1090	phylum	Chlorobiota	root;cellular organisms;Bacteria;FCB group;Bacteroidota/Chlorobiota group;Chlorobiota
219685	class	Gemmatimonadetes	root;cellular organisms;Bacteria;FCB group;Gemmatimonadota;Gemmatimonadetes																						7
1117	phylum	Cyanobacteriota	root;cellular organisms;Bacteria;Terrabacteria group;Cyanobacteriota/Melainabacteria group;Cyanobacteriota						287																												7
189775	class	Thermomicrobia	root;cellular organisms;Bacteria;Terrabacteria group;Thermomicrobiota;Thermomicrobia
33974	phylum1	Bacillota sensu stricto incertae sedis	root;cellular organisms;Bacteria;Terrabacteria group;Bacillota;Bacillota sensu stricto incertae sedis
91061	class	Bacilli	root;cellular organisms;Bacteria;Terrabacteria group;Bacillota;Bacilli	2	159	2067		2256	2348	2	779		2676	450	9	3337	2902	3929	32	83	175		9	918	10	26	3	155	157	60	11		136	368		89	176	96	2890	218	207	55	12	7	1000	595	42	151	257
186801	class	Clostridia	root;cellular organisms;Bacteria;Terrabacteria group;Bacillota;Clostridia			453		115										367									7					11		12					131	17	7				30	9	31
526524	class	Erysipelotrichia	root;cellular organisms;Bacteria;Terrabacteria group;Bacillota;Erysipelotrichia																																					5	3
909932	class	Negativicutes	root;cellular organisms;Bacteria;Terrabacteria group;Bacillota;Negativicutes		37			2417	764		529		4			168					66								12				18						11	22
1737404	class	Tissierellia	root;cellular organisms;Bacteria;Terrabacteria group;Bacillota;Tissierellia			2654	14										659				31				55								4				160	40	95	243							149		131
188787	class	Deinococci	root;cellular organisms;Bacteria;Terrabacteria group;Deinococcota;Deinococci			1009	2										94																						4								2
1042312	class	Armatimonadia	root;cellular organisms;Bacteria;Terrabacteria group;Armatimonadota;Armatimonadia
1077257	class	Chthonomonadetes	root;cellular organisms;Bacteria;Terrabacteria group;Armatimonadota;Chthonomonadetes				4
1663419	class	Fimbriimonadia	root;cellular organisms;Bacteria;Terrabacteria group;Armatimonadota;Fimbriimonadia																					6													6			8		8
292625	class	Anaerolineae	root;cellular organisms;Bacteria;Terrabacteria group;Chloroflexota;Anaerolineae
388447	class	Ktedonobacteria	root;cellular organisms;Bacteria;Terrabacteria group;Chloroflexota;Ktedonobacteria
475962	class	Caldilineae	root;cellular organisms;Bacteria;Terrabacteria group;Chloroflexota;Caldilineae
1382928	class	Ardenticatenia	root;cellular organisms;Bacteria;Terrabacteria group;Chloroflexota;Ardenticatenia
2364196	class	Candidatus Thermofonsia	root;cellular organisms;Bacteria;Terrabacteria group;Chloroflexota;Candidatus Thermofonsia
2682225	class	Tepidiformia	root;cellular organisms;Bacteria;Terrabacteria group;Chloroflexota;Tepidiformia
32061	class	Chloroflexia	root;cellular organisms;Bacteria;Terrabacteria group;Chloroflexota;Chloroflexia																																				4										3
908620	class	Nitriliruptoria	root;cellular organisms;Bacteria;Terrabacteria group;Actinomycetota;Nitriliruptoria
1497346	class	Thermoleophilia	root;cellular organisms;Bacteria;Terrabacteria group;Actinomycetota;Thermoleophilia																											19									15								13
1760	class	Actinomycetes	root;cellular organisms;Bacteria;Terrabacteria group;Actinomycetota;Actinomycetes	2	243	1189	414	368				47		536	38	1552	461	2113	165	31	232	15	74	1004	75	27	94		91	184	16	80	383	239	17	41	620	279	474	255	235	2	47	20	681	24	421		601
84992	class	Acidimicrobiia	root;cellular organisms;Bacteria;Terrabacteria group;Actinomycetota;Acidimicrobiia														2							27			20			21
84995	class	Rubrobacteria	root;cellular organisms;Bacteria;Terrabacteria group;Actinomycetota;Rubrobacteria																																		36
84998	class	Coriobacteriia	root;cellular organisms;Bacteria;Terrabacteria group;Actinomycetota;Coriobacteriia																																										35	7
2790996	order	Mycoplasmoidales	root;cellular organisms;Bacteria;Terrabacteria group;Mycoplasmatota;Mycoplasmoidales
31969	class	Mollicutes	root;cellular organisms;Bacteria;Terrabacteria group;Mycoplasmatota;Mollicutes																																				38
1293498	class	Nitrospinia	root;cellular organisms;Bacteria;Nitrospinae/Tectomicrobia group;Nitrospinota;Nitrospinia
2138246	order	Coprothermobacterales	root;cellular organisms;Bacteria;Coprothermobacterota;Coprothermobacteria;Coprothermobacterales
3031712	order	Polyangiales	root;cellular organisms;Bacteria;Myxococcota;Polyangia;Polyangiales																				66
3031713	order	Nannocystales	root;cellular organisms;Bacteria;Myxococcota;Polyangia;Nannocystales
3031714	order	Haliangiales	root;cellular organisms;Bacteria;Myxococcota;Polyangia;Haliangiales
29	order	Myxococcales	root;cellular organisms;Bacteria;Myxococcota;Myxococcia;Myxococcales
213481	order	Bdellovibrionales	root;cellular organisms;Bacteria;Bdellovibrionota;Bdellovibrionia;Bdellovibrionales
2024979	order	Bacteriovoracales	root;cellular organisms;Bacteria;Bdellovibrionota;Bacteriovoracia;Bacteriovoracales
6072	superkingdom3	Eumetazoa	root;cellular organisms;Eukaryota;Opisthokonta;Metazoa;Eumetazoa	73	270	9	11			7	2	39	13	7	23	20		10	10	4		4	2		5	3	2	9		6	10	6	7	3	5	4	2	7	5	10	9	5		5	6	5	5	15	11
135616	family	Piscirickettsiaceae	root;cellular organisms;Bacteria;Pseudomonadota;Gammaproteobacteria;Thiotrichales;Piscirickettsiaceae
135621	family	Pseudomonadaceae	root;cellular organisms;Bacteria;Pseudomonadota;Gammaproteobacteria;Pseudomonadales;Pseudomonadaceae																		17			3			15		13					251				13	4	54	61				24		10
2887365	family	Marinobacteraceae	root;cellular organisms;Bacteria;Pseudomonadota;Gammaproteobacteria;Pseudomonadales;Marinobacteraceae
1903409	family	Erwiniaceae	root;cellular organisms;Bacteria;Pseudomonadota;Gammaproteobacteria;Enterobacterales;Erwiniaceae					3																			90	195
1903410	family	Pectobacteriaceae	root;cellular organisms;Bacteria;Pseudomonadota;Gammaproteobacteria;Enterobacterales;Pectobacteriaceae			270	3																					61
1903411	family	Yersiniaceae	root;cellular organisms;Bacteria;Pseudomonadota;Gammaproteobacteria;Enterobacterales;Yersiniaceae
1903412	family	Hafniaceae	root;cellular organisms;Bacteria;Pseudomonadota;Gammaproteobacteria;Enterobacterales;Hafniaceae
1903414	family	Morganellaceae	root;cellular organisms;Bacteria;Pseudomonadota;Gammaproteobacteria;Enterobacterales;Morganellaceae																									40
1903416	family	Budviciaceae	root;cellular organisms;Bacteria;Pseudomonadota;Gammaproteobacteria;Enterobacterales;Budviciaceae
543	family	Enterobacteriaceae	root;cellular organisms;Bacteria;Pseudomonadota;Gammaproteobacteria;Enterobacterales;Enterobacteriaceae														370											479
412032	family	Celerinatantimonadaceae	root;cellular organisms;Bacteria;Pseudomonadota;Gammaproteobacteria;Gammaproteobacteria incertae sedis;Celerinatantimonadaceae
444	family	Legionellaceae	root;cellular organisms;Bacteria;Pseudomonadota;Gammaproteobacteria;Legionellales;Legionellaceae																																					3				11
118968	family	Coxiellaceae	root;cellular organisms;Bacteria;Pseudomonadota;Gammaproteobacteria;Legionellales;Coxiellaceae																																						75
255526	family	Halothiobacillaceae	root;cellular organisms;Bacteria;Pseudomonadota;Gammaproteobacteria;Chromatiales;Halothiobacillaceae
1676141	family	Wenzhouxiangellaceae	root;cellular organisms;Bacteria;Pseudomonadota;Gammaproteobacteria;Chromatiales;Wenzhouxiangellaceae
1046	family	Chromatiaceae	root;cellular organisms;Bacteria;Pseudomonadota;Gammaproteobacteria;Chromatiales;Chromatiaceae																															30
72276	family	Ectothiorhodospiraceae	root;cellular organisms;Bacteria;Pseudomonadota;Gammaproteobacteria;Chromatiales;Ectothiorhodospiraceae																		7		7
1775411	family	Rhodanobacteraceae	root;cellular organisms;Bacteria;Pseudomonadota;Gammaproteobacteria;Xanthomonadales;Rhodanobacteraceae																		341			9			6							32			57	50		92		60	2	106	56		21		67
32033	family	Xanthomonadaceae	root;cellular organisms;Bacteria;Pseudomonadota;Gammaproteobacteria;Xanthomonadales;Xanthomonadaceae																					21							55						19			18
3018589	family	Ignatzschineriaceae	root;cellular organisms;Bacteria;Pseudomonadota;Gammaproteobacteria;Cardiobacteriales;Ignatzschineriaceae
868	family	Cardiobacteriaceae	root;cellular organisms;Bacteria;Pseudomonadota;Gammaproteobacteria;Cardiobacteriales;Cardiobacteriaceae
1486721	family	Methylothermaceae	root;cellular organisms;Bacteria;Pseudomonadota;Gammaproteobacteria;Methylococcales;Methylothermaceae
403	family	Methylococcaceae	root;cellular organisms;Bacteria;Pseudomonadota;Gammaproteobacteria;Methylococcales;Methylococcaceae																					7
135620	family	Oceanospirillaceae	root;cellular organisms;Bacteria;Pseudomonadota;Gammaproteobacteria;Oceanospirillales;Oceanospirillaceae
224372	family	Alcanivoracaceae	root;cellular organisms;Bacteria;Pseudomonadota;Gammaproteobacteria;Oceanospirillales;Alcanivoracaceae
224379	family	Hahellaceae	root;cellular organisms;Bacteria;Pseudomonadota;Gammaproteobacteria;Oceanospirillales;Hahellaceae
255527	family	Saccharospirillaceae	root;cellular organisms;Bacteria;Pseudomonadota;Gammaproteobacteria;Oceanospirillales;Saccharospirillaceae																																		26
2066474	family	Endozoicomonadaceae	root;cellular organisms;Bacteria;Pseudomonadota;Gammaproteobacteria;Oceanospirillales;Endozoicomonadaceae																																				10
2823145	family	Pleioneaceae	root;cellular organisms;Bacteria;Pseudomonadota;Gammaproteobacteria;Oceanospirillales;Pleioneaceae
28256	family	Halomonadaceae	root;cellular organisms;Bacteria;Pseudomonadota;Gammaproteobacteria;Oceanospirillales;Halomonadaceae																															3					26
267888	family	Pseudoalteromonadaceae	root;cellular organisms;Bacteria;Pseudomonadota;Gammaproteobacteria;Alteromonadales;Pseudoalteromonadaceae
267889	family	Colwelliaceae	root;cellular organisms;Bacteria;Pseudomonadota;Gammaproteobacteria;Alteromonadales;Colwelliaceae
267890	family	Shewanellaceae	root;cellular organisms;Bacteria;Pseudomonadota;Gammaproteobacteria;Alteromonadales;Shewanellaceae
267893	family	Idiomarinaceae	root;cellular organisms;Bacteria;Pseudomonadota;Gammaproteobacteria;Alteromonadales;Idiomarinaceae
267894	family	Psychromonadaceae	root;cellular organisms;Bacteria;Pseudomonadota;Gammaproteobacteria;Alteromonadales;Psychromonadaceae
72275	family	Alteromonadaceae	root;cellular organisms;Bacteria;Pseudomonadota;Gammaproteobacteria;Alteromonadales;Alteromonadaceae																															44
641	family	Vibrionaceae	root;cellular organisms;Bacteria;Pseudomonadota;Gammaproteobacteria;Vibrionales;Vibrionaceae
83763	family	Succinivibrionaceae	root;cellular organisms;Bacteria;Pseudomonadota;Gammaproteobacteria;Aeromonadales;Succinivibrionaceae
84642	family	Aeromonadaceae	root;cellular organisms;Bacteria;Pseudomonadota;Gammaproteobacteria;Aeromonadales;Aeromonadaceae																															198						4	12
712	family	Pasteurellaceae	root;cellular organisms;Bacteria;Pseudomonadota;Gammaproteobacteria;Pasteurellales;Pasteurellaceae		1001				294		5		1134			618	394			29				116																									21
742031	family	Salinisphaeraceae	root;cellular organisms;Bacteria;Pseudomonadota;Gammaproteobacteria;Salinisphaerales;Salinisphaeraceae
1692041	family	Acidiferrobacteraceae	root;cellular organisms;Bacteria;Pseudomonadota;Gammaproteobacteria;Acidiferrobacterales;Acidiferrobacteraceae
1706371	family	Cellvibrionaceae	root;cellular organisms;Bacteria;Pseudomonadota;Gammaproteobacteria;Cellvibrionales;Cellvibrionaceae																					11
1706372	family	Halieaceae	root;cellular organisms;Bacteria;Pseudomonadota;Gammaproteobacteria;Cellvibrionales;Halieaceae
1706373	family	Microbulbiferaceae	root;cellular organisms;Bacteria;Pseudomonadota;Gammaproteobacteria;Cellvibrionales;Microbulbiferaceae
1706375	family	Spongiibacteraceae	root;cellular organisms;Bacteria;Pseudomonadota;Gammaproteobacteria;Cellvibrionales;Spongiibacteraceae
568386	family	Nevskiaceae	root;cellular organisms;Bacteria;Pseudomonadota;Gammaproteobacteria;Nevskiales;Nevskiaceae																											30
1934946	family	Immundisolibacteraceae	root;cellular organisms;Bacteria;Pseudomonadota;Gammaproteobacteria;Immundisolibacterales;Immundisolibacteraceae																				3
468	family	Moraxellaceae	root;cellular organisms;Bacteria;Pseudomonadota;Gammaproteobacteria;Moraxellales;Moraxellaceae		19			198		7		27					398	491			834	53		145	113				21					402		76	93	424	914	28	10	16	40		140		77		3
2689614	family	Steroidobacteraceae	root;cellular organisms;Bacteria;Pseudomonadota;Gammaproteobacteria;Steroidobacterales;Steroidobacteraceae
1655514	family	Candidatus Pelagibacteraceae	root;cellular organisms;Bacteria;Pseudomonadota;Alphaproteobacteria;Candidatus Pelagibacterales;Candidatus Pelagibacteraceae
597359	family	Kiloniellaceae	root;cellular organisms;Bacteria;Pseudomonadota;Alphaproteobacteria;Rhodospirillales;Kiloniellaceae
2690195	family	Elioraeaceae	root;cellular organisms;Bacteria;Pseudomonadota;Alphaproteobacteria;Rhodospirillales;Elioraeaceae
2829815	family	Azospirillaceae	root;cellular organisms;Bacteria;Pseudomonadota;Alphaproteobacteria;Rhodospirillales;Azospirillaceae
433	family	Acetobacteraceae	root;cellular organisms;Bacteria;Pseudomonadota;Alphaproteobacteria;Rhodospirillales;Acetobacteraceae			228			182																											8												29
41295	family	Rhodospirillaceae	root;cellular organisms;Bacteria;Pseudomonadota;Alphaproteobacteria;Rhodospirillales;Rhodospirillaceae																																					25
2854170	family	Roseobacteraceae	root;cellular organisms;Bacteria;Pseudomonadota;Alphaproteobacteria;Rhodobacterales;Roseobacteraceae
31989	family	Paracoccaceae	root;cellular organisms;Bacteria;Pseudomonadota;Alphaproteobacteria;Rhodobacterales;Paracoccaceae																				197	11																9	77						53
335929	family	Erythrobacteraceae	root;cellular organisms;Bacteria;Pseudomonadota;Alphaproteobacteria;Sphingomonadales;Erythrobacteraceae																															5
2820280	family	Sphingosinicellaceae	root;cellular organisms;Bacteria;Pseudomonadota;Alphaproteobacteria;Sphingomonadales;Sphingosinicellaceae		13
41297	family	Sphingomonadaceae	root;cellular organisms;Bacteria;Pseudomonadota;Alphaproteobacteria;Sphingomonadales;Sphingomonadaceae				103												35		308			47	80		42			195		14		277		28	45	38	29	6		2
76892	family	Caulobacteraceae	root;cellular organisms;Bacteria;Pseudomonadota;Alphaproteobacteria;Caulobacterales;Caulobacteraceae	22		274						13					133				145				38	41	9			36							55	15	55	82		36						71
255474	family	Parvularculaceae	root;cellular organisms;Bacteria;Pseudomonadota;Alphaproteobacteria;Parvularculales;Parvularculaceae
1331809	family	Kordiimonadaceae	root;cellular organisms;Bacteria;Pseudomonadota;Alphaproteobacteria;Kordiimonadales;Kordiimonadaceae
1549128	family	Temperatibacteraceae	root;cellular organisms;Bacteria;Pseudomonadota;Alphaproteobacteria;Kordiimonadales;Temperatibacteraceae
2800061	family	Maricaulaceae	root;cellular organisms;Bacteria;Pseudomonadota;Alphaproteobacteria;Maricaulales;Maricaulaceae
69657	family	Hyphomonadaceae	root;cellular organisms;Bacteria;Pseudomonadota;Alphaproteobacteria;Hyphomonadales;Hyphomonadaceae
2066434	family	Geminicoccaceae	root;cellular organisms;Bacteria;Pseudomonadota;Alphaproteobacteria;Geminicoccales;Geminicoccaceae
772	family	Bartonellaceae	root;cellular organisms;Bacteria;Pseudomonadota;Alphaproteobacteria;Hyphomicrobiales;Bartonellaceae
31993	family	Methylocystaceae	root;cellular organisms;Bacteria;Pseudomonadota;Alphaproteobacteria;Hyphomicrobiales;Methylocystaceae
41294	family	Nitrobacteraceae	root;cellular organisms;Bacteria;Pseudomonadota;Alphaproteobacteria;Hyphomicrobiales;Nitrobacteraceae																		126																			5
45401	family	Hyphomicrobiaceae	root;cellular organisms;Bacteria;Pseudomonadota;Alphaproteobacteria;Hyphomicrobiales;Hyphomicrobiaceae
45404	family	Beijerinckiaceae	root;cellular organisms;Bacteria;Pseudomonadota;Alphaproteobacteria;Hyphomicrobiales;Beijerinckiaceae																																							6
69277	family	Phyllobacteriaceae	root;cellular organisms;Bacteria;Pseudomonadota;Alphaproteobacteria;Hyphomicrobiales;Phyllobacteriaceae
82115	family	Rhizobiaceae	root;cellular organisms;Bacteria;Pseudomonadota;Alphaproteobacteria;Hyphomicrobiales;Rhizobiaceae												16
118882	family	Brucellaceae	root;cellular organisms;Bacteria;Pseudomonadota;Alphaproteobacteria;Hyphomicrobiales;Brucellaceae																																									23	22
119042	order1	Hyphomicrobiales incertae sedis	root;cellular organisms;Bacteria;Pseudomonadota;Alphaproteobacteria;Hyphomicrobiales;Hyphomicrobiales incertae sedis
119045	family	Methylobacteriaceae	root;cellular organisms;Bacteria;Pseudomonadota;Alphaproteobacteria;Hyphomicrobiales;Methylobacteriaceae								207										591					44				66					38		33	52	19	67							61
255475	family	Aurantimonadaceae	root;cellular organisms;Bacteria;Pseudomonadota;Alphaproteobacteria;Hyphomicrobiales;Aurantimonadaceae
335928	family	Xanthobacteraceae	root;cellular organisms;Bacteria;Pseudomonadota;Alphaproteobacteria;Hyphomicrobiales;Xanthobacteraceae
655351	family	Cohaesibacteraceae	root;cellular organisms;Bacteria;Pseudomonadota;Alphaproteobacteria;Hyphomicrobiales;Cohaesibacteraceae
2036754	family	Chelatococcaceae	root;cellular organisms;Bacteria;Pseudomonadota;Alphaproteobacteria;Hyphomicrobiales;Chelatococcaceae
2723775	family	Lichenihabitantaceae	root;cellular organisms;Bacteria;Pseudomonadota;Alphaproteobacteria;Hyphomicrobiales;Lichenihabitantaceae
2813035	family	Parvibaculaceae	root;cellular organisms;Bacteria;Pseudomonadota;Alphaproteobacteria;Hyphomicrobiales;Parvibaculaceae
2821832	family	Stappiaceae	root;cellular organisms;Bacteria;Pseudomonadota;Alphaproteobacteria;Hyphomicrobiales;Stappiaceae
2831090	family	Blastochloridaceae	root;cellular organisms;Bacteria;Pseudomonadota;Alphaproteobacteria;Hyphomicrobiales;Blastochloridaceae
2831100	family	Boseaceae	root;cellular organisms;Bacteria;Pseudomonadota;Alphaproteobacteria;Hyphomicrobiales;Boseaceae																																7			12
2831106	family	Devosiaceae	root;cellular organisms;Bacteria;Pseudomonadota;Alphaproteobacteria;Hyphomicrobiales;Devosiaceae																		156									36
2831111	family	Kaistiaceae	root;cellular organisms;Bacteria;Pseudomonadota;Alphaproteobacteria;Hyphomicrobiales;Kaistiaceae
2843305	family	Phreatobacteraceae	root;cellular organisms;Bacteria;Pseudomonadota;Alphaproteobacteria;Hyphomicrobiales;Phreatobacteraceae																		36																			10				20
2843308	family	Pleomorphomonadaceae	root;cellular organisms;Bacteria;Pseudomonadota;Alphaproteobacteria;Hyphomicrobiales;Pleomorphomonadaceae																					5
942	family	Anaplasmataceae	root;cellular organisms;Bacteria;Pseudomonadota;Alphaproteobacteria;Rickettsiales;Anaplasmataceae
32011	family	Methylophilaceae	root;cellular organisms;Bacteria;Pseudomonadota;Betaproteobacteria;Nitrosomonadales;Methylophilaceae
90627	family	Gallionellaceae	root;cellular organisms;Bacteria;Pseudomonadota;Betaproteobacteria;Nitrosomonadales;Gallionellaceae
206379	family	Nitrosomonadaceae	root;cellular organisms;Bacteria;Pseudomonadota;Betaproteobacteria;Nitrosomonadales;Nitrosomonadaceae																																		2
2008790	family	Thiobacillaceae	root;cellular organisms;Bacteria;Pseudomonadota;Betaproteobacteria;Nitrosomonadales;Thiobacillaceae
2008793	family	Sterolibacteriaceae	root;cellular organisms;Bacteria;Pseudomonadota;Betaproteobacteria;Nitrosomonadales;Sterolibacteriaceae
2772226	family	Sulfuricellaceae	root;cellular organisms;Bacteria;Pseudomonadota;Betaproteobacteria;Nitrosomonadales;Sulfuricellaceae
2803844	family	Usitatibacteraceae	root;cellular organisms;Bacteria;Pseudomonadota;Betaproteobacteria;Nitrosomonadales;Usitatibacteraceae																								16
80864	family	Comamonadaceae	root;cellular organisms;Bacteria;Pseudomonadota;Betaproteobacteria;Burkholderiales;Comamonadaceae					2													2					15				62				7				11	77	15		30							29
119060	family	Burkholderiaceae	root;cellular organisms;Bacteria;Pseudomonadota;Betaproteobacteria;Burkholderiales;Burkholderiaceae	60			503			221	140	191		2043	296		163	2861	64	50	249				216	9	296				92			133	39		80	14	138	317		96		99	145		79		110
224471	order1	Burkholderiales genera incertae sedis	root;cellular organisms;Bacteria;Pseudomonadota;Betaproteobacteria;Burkholderiales;Burkholderiales genera incertae sedis															1509																	41		138	23	228	45	95	20			23				54
995019	family	Sutterellaceae	root;cellular organisms;Bacteria;Pseudomonadota;Betaproteobacteria;Burkholderiales;Sutterellaceae
2975441	family	Sphaerotilaceae	root;cellular organisms;Bacteria;Pseudomonadota;Betaproteobacteria;Burkholderiales;Sphaerotilaceae		21		103																														19	255
506	family	Alcaligenaceae	root;cellular organisms;Bacteria;Pseudomonadota;Betaproteobacteria;Burkholderiales;Alcaligenaceae																																					2		15					14
75682	family	Oxalobacteraceae	root;cellular organisms;Bacteria;Pseudomonadota;Betaproteobacteria;Burkholderiales;Oxalobacteraceae															488										15					5	6				35					44					4
1499392	family	Chromobacteriaceae	root;cellular organisms;Bacteria;Pseudomonadota;Betaproteobacteria;Neisseriales;Chromobacteriaceae
481	family	Neisseriaceae	root;cellular organisms;Bacteria;Pseudomonadota;Betaproteobacteria;Neisseriales;Neisseriaceae																								26										44
2008794	family	Zoogloeaceae	root;cellular organisms;Bacteria;Pseudomonadota;Betaproteobacteria;Rhodocyclales;Zoogloeaceae
2008795	family	Azonexaceae	root;cellular organisms;Bacteria;Pseudomonadota;Betaproteobacteria;Rhodocyclales;Azonexaceae
75787	family	Rhodocyclaceae	root;cellular organisms;Bacteria;Pseudomonadota;Betaproteobacteria;Rhodocyclales;Rhodocyclaceae														103
1442156	family	Ferrovaceae	root;cellular organisms;Bacteria;Pseudomonadota;Betaproteobacteria;Ferrovales;Ferrovaceae
580372	family	Mariprofundaceae	root;cellular organisms;Bacteria;Pseudomonadota;Zetaproteobacteria;Mariprofundales;Mariprofundaceae
206349	family	Hydrogenophilaceae	root;cellular organisms;Bacteria;Pseudomonadota;Hydrogenophilia;Hydrogenophilales;Hydrogenophilaceae																			3												37					11
2808963	family	Arcobacteraceae	root;cellular organisms;Bacteria;Campylobacterota;Epsilonproteobacteria;Campylobacterales;Arcobacteraceae
72293	family	Helicobacteraceae	root;cellular organisms;Bacteria;Campylobacterota;Epsilonproteobacteria;Campylobacterales;Helicobacteraceae
72294	family	Campylobacteraceae	root;cellular organisms;Bacteria;Campylobacterota;Epsilonproteobacteria;Campylobacterales;Campylobacteraceae										281											19
203492	family	Fusobacteriaceae	root;cellular organisms;Bacteria;Fusobacteriota;Fusobacteriia;Fusobacteriales;Fusobacteriaceae								280		914			7				34																					116
1129771	family	Leptotrichiaceae	root;cellular organisms;Bacteria;Fusobacteriota;Fusobacteriia;Fusobacteriales;Leptotrichiaceae																	26				61															58
189779	family	Nitrospiraceae	root;cellular organisms;Bacteria;Nitrospirota;Nitrospiria;Nitrospirales;Nitrospiraceae																																					10
204434	family	Acidobacteriaceae	root;cellular organisms;Bacteria;Acidobacteriota;Terriglobia;Terriglobales;Acidobacteriaceae																		80				24															34
1962910	family	Bryobacteraceae	root;cellular organisms;Bacteria;Acidobacteriota;Terriglobia;Bryobacterales;Bryobacteraceae																																										13
574976	family	Holophagaceae	root;cellular organisms;Bacteria;Acidobacteriota;Holophagae;Holophagales;Holophagaceae
2211325	family	Vicinamibacteraceae	root;cellular organisms;Bacteria;Acidobacteriota;Vicinamibacteria;Vicinamibacterales;Vicinamibacteraceae
1783343	family	Endomicrobiaceae	root;cellular organisms;Bacteria;Elusimicrobiota;Endomicrobiia;Endomicrobiales;Endomicrobiaceae
1643950	family	Fervidobacteriaceae	root;cellular organisms;Bacteria;Thermotogota;Thermotogae;Thermotogales;Fervidobacteriaceae
2945021	family	Calditerrivibrionaceae	root;cellular organisms;Bacteria;Deferribacterota;Deferribacteres;Deferribacterales;Calditerrivibrionaceae
189770	family	Chrysiogenaceae	root;cellular organisms;Bacteria;Chrysiogenota;Chrysiogenetes;Chrysiogenales;Chrysiogenaceae
213119	family	Desulfobacteraceae	root;cellular organisms;Bacteria;Thermodesulfobacteriota;Desulfobacteria;Desulfobacterales;Desulfobacteraceae
3031624	family	Desulfosarcinaceae	root;cellular organisms;Bacteria;Thermodesulfobacteriota;Desulfobacteria;Desulfobacterales;Desulfosarcinaceae
213116	family	Desulfomicrobiaceae	root;cellular organisms;Bacteria;Thermodesulfobacteriota;Desulfovibrionia;Desulfovibrionales;Desulfomicrobiaceae
213117	family	Desulfohalobiaceae	root;cellular organisms;Bacteria;Thermodesulfobacteriota;Desulfovibrionia;Desulfovibrionales;Desulfohalobiaceae
194924	family	Desulfovibrionaceae	root;cellular organisms;Bacteria;Thermodesulfobacteriota;Desulfovibrionia;Desulfovibrionales;Desulfovibrionaceae
213121	family	Desulfobulbaceae	root;cellular organisms;Bacteria;Thermodesulfobacteriota;Desulfobulbia;Desulfobulbales;Desulfobulbaceae
453228	family	Desulfarculaceae	root;cellular organisms;Bacteria;Thermodesulfobacteriota;Desulfarculia;Desulfarculales;Desulfarculaceae
213422	family	Geobacteraceae	root;cellular organisms;Bacteria;Thermodesulfobacteriota;Desulfuromonadia;Geobacterales;Geobacteraceae
213421	family	Desulfuromonadaceae	root;cellular organisms;Bacteria;Thermodesulfobacteriota;Desulfuromonadia;Desulfuromonadales;Desulfuromonadaceae
3031659	family	Geopsychrobacteraceae	root;cellular organisms;Bacteria;Thermodesulfobacteriota;Desulfuromonadia;Desulfuromonadales;Geopsychrobacteraceae
170	family	Leptospiraceae	root;cellular organisms;Bacteria;Spirochaetota;Spirochaetia;Leptospirales;Leptospiraceae
137	family	Spirochaetaceae	root;cellular organisms;Bacteria;Spirochaetota;Spirochaetia;Spirochaetales;Spirochaetaceae
2845253	family	Treponemataceae	root;cellular organisms;Bacteria;Spirochaetota;Spirochaetia;Spirochaetales;Treponemataceae
2951104	family	Breznakiellaceae	root;cellular organisms;Bacteria;Spirochaetota;Spirochaetia;Spirochaetales;Breznakiellaceae
3029087	family	Aminobacteriaceae	root;cellular organisms;Bacteria;Synergistota;Synergistia;Synergistales;Aminobacteriaceae
3029088	family	Dethiosulfovibrionaceae	root;cellular organisms;Bacteria;Synergistota;Synergistia;Synergistales;Dethiosulfovibrionaceae
48461	order	Verrucomicrobiales	root;cellular organisms;Bacteria;PVC group;Verrucomicrobiota;Verrucomicrobiae;Verrucomicrobiales
134621	order	Limisphaerales	root;cellular organisms;Bacteria;PVC group;Verrucomicrobiota;Verrucomicrobiae;Limisphaerales
415000	order	Opitutales	root;cellular organisms;Bacteria;PVC group;Verrucomicrobiota;Opitutae;Opitutales																								18																						25
415001	order	Puniceicoccales	root;cellular organisms;Bacteria;PVC group;Verrucomicrobiota;Opitutae;Puniceicoccales
2907185	order	Tichowtungiales	root;cellular organisms;Bacteria;PVC group;Kiritimatiellota;Tichowtungiia;Tichowtungiales
2691354	order	Pirellulales	root;cellular organisms;Bacteria;PVC group;Planctomycetota;Planctomycetia;Pirellulales
2691355	order	Gemmatales	root;cellular organisms;Bacteria;PVC group;Planctomycetota;Planctomycetia;Gemmatales
2691356	order	Isosphaerales	root;cellular organisms;Bacteria;PVC group;Planctomycetota;Planctomycetia;Isosphaerales
112	order	Planctomycetales	root;cellular organisms;Bacteria;PVC group;Planctomycetota;Planctomycetia;Planctomycetales																	13
666506	order	Phycisphaerales	root;cellular organisms;Bacteria;PVC group;Planctomycetota;Phycisphaerae;Phycisphaerales
1771349	order	Tepidisphaerales	root;cellular organisms;Bacteria;PVC group;Planctomycetota;Phycisphaerae;Tepidisphaerales																															3
1963360	order	Parachlamydiales	root;cellular organisms;Bacteria;PVC group;Chlamydiota;Chlamydiia;Parachlamydiales																																					8
218872	order	Fibrobacterales	root;cellular organisms;Bacteria;FCB group;Fibrobacterota;Fibrobacteria;Fibrobacterales
1853222	class	Rhodothermia	root;cellular organisms;Bacteria;FCB group;Bacteroidota/Chlorobiota group;Rhodothermota;Rhodothermia
1853221	class	Balneolia	root;cellular organisms;Bacteria;FCB group;Bacteroidota/Chlorobiota group;Balneolota;Balneolia
117743	class	Flavobacteriia	root;cellular organisms;Bacteria;FCB group;Bacteroidota/Chlorobiota group;Bacteroidota;Flavobacteriia																	7				100						6				320			19								16				28
117747	class	Sphingobacteriia	root;cellular organisms;Bacteria;FCB group;Bacteroidota/Chlorobiota group;Bacteroidota;Sphingobacteriia																									23									28								12
200643	class	Bacteroidia	root;cellular organisms;Bacteria;FCB group;Bacteroidota/Chlorobiota group;Bacteroidota;Bacteroidia					1106	2							454	1454			25	8			6				100			44			106			20		3	7	25				126	12
768503	class	Cytophagia	root;cellular organisms;Bacteria;FCB group;Bacteroidota/Chlorobiota group;Bacteroidota;Cytophagia																					79						405	29								43	67		5							9
1853228	class	Chitinophagia	root;cellular organisms;Bacteria;FCB group;Bacteroidota/Chlorobiota group;Bacteroidota;Chitinophagia																		74						71													420		109		35
1937959	class	Saprospiria	root;cellular organisms;Bacteria;FCB group;Bacteroidota/Chlorobiota group;Bacteroidota;Saprospiria																																												2
191410	class	Chlorobiia	root;cellular organisms;Bacteria;FCB group;Bacteroidota/Chlorobiota group;Chlorobiota;Chlorobiia
219686	order	Gemmatimonadales	root;cellular organisms;Bacteria;FCB group;Gemmatimonadota;Gemmatimonadetes;Gemmatimonadales																						7
3028117	class	Cyanophyceae	root;cellular organisms;Bacteria;Terrabacteria group;Cyanobacteriota/Melainabacteria group;Cyanobacteriota;Cyanophyceae						287																												7
85001	order	Sphaerobacterales	root;cellular organisms;Bacteria;Terrabacteria group;Thermomicrobiota;Thermomicrobia;Sphaerobacterales
1930845	genus	Ndongobacter	root;cellular organisms;Bacteria;Terrabacteria group;Bacillota;Bacillota sensu stricto incertae sedis;Ndongobacter
186826	order	Lactobacillales	root;cellular organisms;Bacteria;Terrabacteria group;Bacillota;Bacilli;Lactobacillales	2	156	1073		2256	2348		779		2676			3337	2236			83				264	10		3	122	70	33	11		35	248		27	55	60	100	77	105	11		7	770	560	42	18	101
1385	order	Bacillales	root;cellular organisms;Bacteria;Terrabacteria group;Bacillota;Bacilli;Bacillales		3	993				2				450	9		666	3929	32		175		9	654		26		32	86	27			101	119		62	121	36	2790	140	102	44	12		229	35		133	156
186802	order	Eubacteriales	root;cellular organisms;Bacteria;Terrabacteria group;Bacillota;Clostridia;Eubacteriales			453		115										367									7					11		12					131	17	7				30	9	31
3039167	order	Moorellales	root;cellular organisms;Bacteria;Terrabacteria group;Bacillota;Clostridia;Moorellales
53433	order	Halanaerobiales	root;cellular organisms;Bacteria;Terrabacteria group;Bacillota;Clostridia;Halanaerobiales
68295	order	Thermoanaerobacterales	root;cellular organisms;Bacteria;Terrabacteria group;Bacillota;Clostridia;Thermoanaerobacterales
526525	order	Erysipelotrichales	root;cellular organisms;Bacteria;Terrabacteria group;Bacillota;Erysipelotrichia;Erysipelotrichales																																					5	3
1843488	order	Acidaminococcales	root;cellular organisms;Bacteria;Terrabacteria group;Bacillota;Negativicutes;Acidaminococcales
1843489	order	Veillonellales	root;cellular organisms;Bacteria;Terrabacteria group;Bacillota;Negativicutes;Veillonellales		37			2417	764		529		4			168													9				18						11	22
909929	order	Selenomonadales	root;cellular organisms;Bacteria;Terrabacteria group;Bacillota;Negativicutes;Selenomonadales																		66								3
1737405	order	Tissierellales	root;cellular organisms;Bacteria;Terrabacteria group;Bacillota;Tissierellia;Tissierellales			2446	14										659				31				55								4				160	40	95	243							149		131
1737407	class1	Tissierellia incertae sedis	root;cellular organisms;Bacteria;Terrabacteria group;Bacillota;Tissierellia;Tissierellia incertae sedis			208
2762275	order	Trueperales	root;cellular organisms;Bacteria;Terrabacteria group;Deinococcota;Deinococci;Trueperales			1009	2
68933	order	Thermales	root;cellular organisms;Bacteria;Terrabacteria group;Deinococcota;Deinococci;Thermales																																				4								2
118964	order	Deinococcales	root;cellular organisms;Bacteria;Terrabacteria group;Deinococcota;Deinococci;Deinococcales														94
2494207	order	Capsulimonadales	root;cellular organisms;Bacteria;Terrabacteria group;Armatimonadota;Armatimonadia;Capsulimonadales
1077263	order	Chthonomonadales	root;cellular organisms;Bacteria;Terrabacteria group;Armatimonadota;Chthonomonadetes;Chthonomonadales				4
1663425	order	Fimbriimonadales	root;cellular organisms;Bacteria;Terrabacteria group;Armatimonadota;Fimbriimonadia;Fimbriimonadales																					6													6			8		8
292629	order	Anaerolineales	root;cellular organisms;Bacteria;Terrabacteria group;Chloroflexota;Anaerolineae;Anaerolineales
388448	order	Ktedonobacterales	root;cellular organisms;Bacteria;Terrabacteria group;Chloroflexota;Ktedonobacteria;Ktedonobacterales
475963	order	Caldilineales	root;cellular organisms;Bacteria;Terrabacteria group;Chloroflexota;Caldilineae;Caldilineales
2364208	order	Phototrophicales	root;cellular organisms;Bacteria;Terrabacteria group;Chloroflexota;Candidatus Thermofonsia;Phototrophicales
2682226	order	Tepidiformales	root;cellular organisms;Bacteria;Terrabacteria group;Chloroflexota;Tepidiformia;Tepidiformales
32064	order	Chloroflexales	root;cellular organisms;Bacteria;Terrabacteria group;Chloroflexota;Chloroflexia;Chloroflexales
2843198	order	Miltoncostaeales	root;cellular organisms;Bacteria;Terrabacteria group;Actinomycetota;Thermoleophilia;Miltoncostaeales
588673	order	Solirubrobacterales	root;cellular organisms;Bacteria;Terrabacteria group;Actinomycetota;Thermoleophilia;Solirubrobacterales																											19									15								13
588674	order	Thermoleophilales	root;cellular organisms;Bacteria;Terrabacteria group;Actinomycetota;Thermoleophilia;Thermoleophilales
2037	order	Actinomycetales	root;cellular organisms;Bacteria;Terrabacteria group;Actinomycetota;Actinomycetes;Actinomycetales		236	295												435		19							5		22			29	11	11					29	97				20	5
85004	order	Bifidobacteriales	root;cellular organisms;Bacteria;Terrabacteria group;Actinomycetota;Actinomycetes;Bifidobacteriales																		3			18										44						8
85006	order	Micrococcales	root;cellular organisms;Bacteria;Terrabacteria group;Actinomycetota;Actinomycetes;Micrococcales			79	180	22								1327	459		137		65	15	21	289			47			21				41		21	37	28	13						76	18	23		72
85007	order	Mycobacteriales	root;cellular organisms;Bacteria;Terrabacteria group;Actinomycetota;Actinomycetes;Mycobacteriales	2	7	726	233	310				47		501	38	225	2	1677	28	11	62		52	658	75	27	42		67	112	16	51	372	140	17	20	581	251	431	147	232		47		552	6	398		487
85008	order	Micromonosporales	root;cellular organisms;Bacteria;Terrabacteria group;Actinomycetota;Actinomycetes;Micromonosporales					24																										2															4
85009	order	Propionibacteriales	root;cellular organisms;Bacteria;Terrabacteria group;Actinomycetota;Actinomycetes;Propionibacteriales			89								35							99			38					2	37							2			2		2			19
85010	order	Pseudonocardiales	root;cellular organisms;Bacteria;Terrabacteria group;Actinomycetota;Actinomycetes;Pseudonocardiales					10																																	2
85011	order	Kitasatosporales	root;cellular organisms;Bacteria;Terrabacteria group;Actinomycetota;Actinomycetes;Kitasatosporales																		2
85012	order	Streptosporangiales	root;cellular organisms;Bacteria;Terrabacteria group;Actinomycetota;Actinomycetes;Streptosporangiales																																										28
85013	order	Frankiales	root;cellular organisms;Bacteria;Terrabacteria group;Actinomycetota;Actinomycetes;Frankiales
85014	order	Glycomycetales	root;cellular organisms;Bacteria;Terrabacteria group;Actinomycetota;Actinomycetes;Glycomycetales
414714	order	Catenulisporales	root;cellular organisms;Bacteria;Terrabacteria group;Actinomycetota;Actinomycetes;Catenulisporales
622450	order	Actinopolysporales	root;cellular organisms;Bacteria;Terrabacteria group;Actinomycetota;Actinomycetes;Actinopolysporales
622452	order	Kineosporiales	root;cellular organisms;Bacteria;Terrabacteria group;Actinomycetota;Actinomycetes;Kineosporiales
1643682	order	Geodermatophilales	root;cellular organisms;Bacteria;Terrabacteria group;Actinomycetota;Actinomycetes;Geodermatophilales																																														37
1643684	order	Nakamurellales	root;cellular organisms;Bacteria;Terrabacteria group;Actinomycetota;Actinomycetes;Nakamurellales																											13
2495578	order	Sporichthyales	root;cellular organisms;Bacteria;Terrabacteria group;Actinomycetota;Actinomycetes;Sporichthyales
2805415	order	Jatrophihabitantales	root;cellular organisms;Bacteria;Terrabacteria group;Actinomycetota;Actinomycetes;Jatrophihabitantales
84993	order	Acidimicrobiales	root;cellular organisms;Bacteria;Terrabacteria group;Actinomycetota;Acidimicrobiia;Acidimicrobiales														2							27			20			21
84996	order	Rubrobacterales	root;cellular organisms;Bacteria;Terrabacteria group;Actinomycetota;Rubrobacteria;Rubrobacterales
84999	order	Coriobacteriales	root;cellular organisms;Bacteria;Terrabacteria group;Actinomycetota;Coriobacteriia;Coriobacteriales																																										35
1643822	order	Eggerthellales	root;cellular organisms;Bacteria;Terrabacteria group;Actinomycetota;Coriobacteriia;Eggerthellales																																											7
2895623	family	Metamycoplasmataceae	root;cellular organisms;Bacteria;Terrabacteria group;Mycoplasmatota;Mycoplasmoidales;Metamycoplasmataceae
186328	order	Entomoplasmatales	root;cellular organisms;Bacteria;Terrabacteria group;Mycoplasmatota;Mollicutes;Entomoplasmatales
186329	order	Acholeplasmatales	root;cellular organisms;Bacteria;Terrabacteria group;Mycoplasmatota;Mollicutes;Acholeplasmatales
2085	order	Mycoplasmatales	root;cellular organisms;Bacteria;Terrabacteria group;Mycoplasmatota;Mollicutes;Mycoplasmatales
1293499	order	Nitrospinales	root;cellular organisms;Bacteria;Nitrospinae/Tectomicrobia group;Nitrospinota;Nitrospinia;Nitrospinales
2138247	family	Coprothermobacteraceae	root;cellular organisms;Bacteria;Coprothermobacterota;Coprothermobacteria;Coprothermobacterales;Coprothermobacteraceae
49	family	Polyangiaceae	root;cellular organisms;Bacteria;Myxococcota;Polyangia;Polyangiales;Polyangiaceae																				66
1524216	family	Labilitrichaceae	root;cellular organisms;Bacteria;Myxococcota;Polyangia;Polyangiales;Labilitrichaceae
224463	family	Nannocystaceae	root;cellular organisms;Bacteria;Myxococcota;Polyangia;Nannocystales;Nannocystaceae
224464	family	Kofleriaceae	root;cellular organisms;Bacteria;Myxococcota;Polyangia;Haliangiales;Kofleriaceae
80811	order1	Cystobacterineae	root;cellular organisms;Bacteria;Myxococcota;Myxococcia;Myxococcales;Cystobacterineae
213483	family	Pseudobdellovibrionaceae	root;cellular organisms;Bacteria;Bdellovibrionota;Bdellovibrionia;Bdellovibrionales;Pseudobdellovibrionaceae
263369	family	Bacteriovoracaceae	root;cellular organisms;Bacteria;Bdellovibrionota;Bacteriovoracia;Bacteriovoracales;Bacteriovoracaceae
1652132	family	Halobacteriovoraceae	root;cellular organisms;Bacteria;Bdellovibrionota;Bacteriovoracia;Bacteriovoracales;Halobacteriovoraceae
33213	superkingdom4	Bilateria	root;cellular organisms;Eukaryota;Opisthokonta;Metazoa;Eumetazoa;Bilateria	73	270	9	11			7	2	39	13	7	23	20		10	10	4		4	2		5	3	2	9		6	10	6	7	3	5	4	2	7	5	10	9	5		5	6	5	5	15	11
2039723	genus	Thiomicrorhabdus	root;cellular organisms;Bacteria;Pseudomonadota;Gammaproteobacteria;Thiotrichales;Piscirickettsiaceae;Thiomicrorhabdus
933	genus	Thiomicrospira	root;cellular organisms;Bacteria;Pseudomonadota;Gammaproteobacteria;Thiotrichales;Piscirickettsiaceae;Thiomicrospira
1237	genus	Piscirickettsia	root;cellular organisms;Bacteria;Pseudomonadota;Gammaproteobacteria;Thiotrichales;Piscirickettsiaceae;Piscirickettsia
34067	genus	Cycloclasticus	root;cellular organisms;Bacteria;Pseudomonadota;Gammaproteobacteria;Thiotrichales;Piscirickettsiaceae;Cycloclasticus
40222	genus	Methylophaga	root;cellular organisms;Bacteria;Pseudomonadota;Gammaproteobacteria;Thiotrichales;Piscirickettsiaceae;Methylophaga
2758906	genus	Entomomonas	root;cellular organisms;Bacteria;Pseudomonadota;Gammaproteobacteria;Pseudomonadales;Pseudomonadaceae;Entomomonas
2901164	genus	Stutzerimonas	root;cellular organisms;Bacteria;Pseudomonadota;Gammaproteobacteria;Pseudomonadales;Pseudomonadaceae;Stutzerimonas
2901189	genus	Halopseudomonas	root;cellular organisms;Bacteria;Pseudomonadota;Gammaproteobacteria;Pseudomonadales;Pseudomonadaceae;Halopseudomonas
2901261	genus	Denitrificimonas	root;cellular organisms;Bacteria;Pseudomonadota;Gammaproteobacteria;Pseudomonadales;Pseudomonadaceae;Denitrificimonas
286	genus	Pseudomonas	root;cellular organisms;Bacteria;Pseudomonadota;Gammaproteobacteria;Pseudomonadales;Pseudomonadaceae;Pseudomonas																		17			3			15		13					251				13	4	54	61				24		10
351	family1	Azotobacter group	root;cellular organisms;Bacteria;Pseudomonadota;Gammaproteobacteria;Pseudomonadales;Pseudomonadaceae;Azotobacter group
2742	genus	Marinobacter	root;cellular organisms;Bacteria;Pseudomonadota;Gammaproteobacteria;Pseudomonadales;Marinobacteraceae;Marinobacter
1524249	genus	Pseudohongiella	root;cellular organisms;Bacteria;Pseudomonadota;Gammaproteobacteria;Pseudomonadales;Pseudohongiellaceae;Pseudohongiella
551	genus	Erwinia	root;cellular organisms;Bacteria;Pseudomonadota;Gammaproteobacteria;Enterobacterales;Erwiniaceae;Erwinia					3																				8
32199	genus	Buchnera	root;cellular organisms;Bacteria;Pseudomonadota;Gammaproteobacteria;Enterobacterales;Erwiniaceae;Buchnera
53335	genus	Pantoea	root;cellular organisms;Bacteria;Pseudomonadota;Gammaproteobacteria;Enterobacterales;Erwiniaceae;Pantoea																								90	186
82986	genus	Tatumella	root;cellular organisms;Bacteria;Pseudomonadota;Gammaproteobacteria;Enterobacterales;Erwiniaceae;Tatumella
71655	genus	Brenneria	root;cellular organisms;Bacteria;Pseudomonadota;Gammaproteobacteria;Enterobacterales;Pectobacteriaceae;Brenneria
122277	genus	Pectobacterium	root;cellular organisms;Bacteria;Pseudomonadota;Gammaproteobacteria;Enterobacterales;Pectobacteriaceae;Pectobacterium			270	3
204037	genus	Dickeya	root;cellular organisms;Bacteria;Pseudomonadota;Gammaproteobacteria;Enterobacterales;Pectobacteriaceae;Dickeya																									61
613	genus	Serratia	root;cellular organisms;Bacteria;Pseudomonadota;Gammaproteobacteria;Enterobacterales;Yersiniaceae;Serratia
629	genus	Yersinia	root;cellular organisms;Bacteria;Pseudomonadota;Gammaproteobacteria;Enterobacterales;Yersiniaceae;Yersinia
1745211	genus	Chania	root;cellular organisms;Bacteria;Pseudomonadota;Gammaproteobacteria;Enterobacterales;Yersiniaceae;Chania
635	genus	Edwardsiella	root;cellular organisms;Bacteria;Pseudomonadota;Gammaproteobacteria;Enterobacterales;Hafniaceae;Edwardsiella
581	genus	Morganella	root;cellular organisms;Bacteria;Pseudomonadota;Gammaproteobacteria;Enterobacterales;Morganellaceae;Morganella
583	genus	Proteus	root;cellular organisms;Bacteria;Pseudomonadota;Gammaproteobacteria;Enterobacterales;Morganellaceae;Proteus																									40
586	genus	Providencia	root;cellular organisms;Bacteria;Pseudomonadota;Gammaproteobacteria;Enterobacterales;Morganellaceae;Providencia
626	genus	Xenorhabdus	root;cellular organisms;Bacteria;Pseudomonadota;Gammaproteobacteria;Enterobacterales;Morganellaceae;Xenorhabdus
637	genus	Arsenophonus	root;cellular organisms;Bacteria;Pseudomonadota;Gammaproteobacteria;Enterobacterales;Morganellaceae;Arsenophonus
82980	genus	Leminorella	root;cellular organisms;Bacteria;Pseudomonadota;Gammaproteobacteria;Enterobacterales;Budviciaceae;Leminorella
82984	genus	Pragia	root;cellular organisms;Bacteria;Pseudomonadota;Gammaproteobacteria;Enterobacterales;Budviciaceae;Pragia
547	genus	Enterobacter	root;cellular organisms;Bacteria;Pseudomonadota;Gammaproteobacteria;Enterobacterales;Enterobacteriaceae;Enterobacter
579	genus	Kluyvera	root;cellular organisms;Bacteria;Pseudomonadota;Gammaproteobacteria;Enterobacterales;Enterobacteriaceae;Kluyvera
590	genus	Salmonella	root;cellular organisms;Bacteria;Pseudomonadota;Gammaproteobacteria;Enterobacterales;Enterobacteriaceae;Salmonella
620	genus	Shigella	root;cellular organisms;Bacteria;Pseudomonadota;Gammaproteobacteria;Enterobacterales;Enterobacteriaceae;Shigella
82976	genus	Buttiauxella	root;cellular organisms;Bacteria;Pseudomonadota;Gammaproteobacteria;Enterobacterales;Enterobacteriaceae;Buttiauxella
191675	family1	Enterobacteriaceae incertae sedis	root;cellular organisms;Bacteria;Pseudomonadota;Gammaproteobacteria;Enterobacterales;Enterobacteriaceae;Enterobacteriaceae incertae sedis														370
447792	genus	Phytobacter	root;cellular organisms;Bacteria;Pseudomonadota;Gammaproteobacteria;Enterobacterales;Enterobacteriaceae;Phytobacter
1330546	genus	Pluralibacter	root;cellular organisms;Bacteria;Pseudomonadota;Gammaproteobacteria;Enterobacterales;Enterobacteriaceae;Pluralibacter
1330547	genus	Kosakonia	root;cellular organisms;Bacteria;Pseudomonadota;Gammaproteobacteria;Enterobacterales;Enterobacteriaceae;Kosakonia
2055880	genus	Pseudescherichia	root;cellular organisms;Bacteria;Pseudomonadota;Gammaproteobacteria;Enterobacterales;Enterobacteriaceae;Pseudescherichia
2890311	family1	Klebsiella/Raoultella group	root;cellular organisms;Bacteria;Pseudomonadota;Gammaproteobacteria;Enterobacterales;Enterobacteriaceae;Klebsiella/Raoultella group
412033	genus	Celerinatantimonas	root;cellular organisms;Bacteria;Pseudomonadota;Gammaproteobacteria;Gammaproteobacteria incertae sedis;Celerinatantimonadaceae;Celerinatantimonas
445	genus	Legionella	root;cellular organisms;Bacteria;Pseudomonadota;Gammaproteobacteria;Legionellales;Legionellaceae;Legionella																																					3				11
254245	genus	Aquicella	root;cellular organisms;Bacteria;Pseudomonadota;Gammaproteobacteria;Legionellales;Coxiellaceae;Aquicella																																						75
776	genus	Coxiella	root;cellular organisms;Bacteria;Pseudomonadota;Gammaproteobacteria;Legionellales;Coxiellaceae;Coxiella
59195	genus	Rickettsiella	root;cellular organisms;Bacteria;Pseudomonadota;Gammaproteobacteria;Legionellales;Coxiellaceae;Rickettsiella
1676142	genus	Wenzhouxiangella	root;cellular organisms;Bacteria;Pseudomonadota;Gammaproteobacteria;Chromatiales;Wenzhouxiangellaceae;Wenzhouxiangella
1227	genus	Nitrosococcus	root;cellular organisms;Bacteria;Pseudomonadota;Gammaproteobacteria;Chromatiales;Chromatiaceae;Nitrosococcus
67575	genus	Rheinheimera	root;cellular organisms;Bacteria;Pseudomonadota;Gammaproteobacteria;Chromatiales;Chromatiaceae;Rheinheimera																															16
85073	genus	Thermochromatium	root;cellular organisms;Bacteria;Pseudomonadota;Gammaproteobacteria;Chromatiales;Chromatiaceae;Thermochromatium
2828366	genus	Caldichromatium	root;cellular organisms;Bacteria;Pseudomonadota;Gammaproteobacteria;Chromatiales;Chromatiaceae;Caldichromatium
1335745	genus	Spiribacter	root;cellular organisms;Bacteria;Pseudomonadota;Gammaproteobacteria;Chromatiales;Ectothiorhodospiraceae;Spiribacter																		7
1765964	genus	Acidihalobacter	root;cellular organisms;Bacteria;Pseudomonadota;Gammaproteobacteria;Chromatiales;Ectothiorhodospiraceae;Acidihalobacter																				7
75309	genus	Rhodanobacter	root;cellular organisms;Bacteria;Pseudomonadota;Gammaproteobacteria;Xanthomonadales;Rhodanobacteraceae;Rhodanobacter																																					13
231454	genus	Dyella	root;cellular organisms;Bacteria;Pseudomonadota;Gammaproteobacteria;Xanthomonadales;Rhodanobacteraceae;Dyella																		341			9			6							32			57	50		78		60	2	106	56		21		67
242605	genus	Luteibacter	root;cellular organisms;Bacteria;Pseudomonadota;Gammaproteobacteria;Xanthomonadales;Rhodanobacteraceae;Luteibacter
323413	genus	Dokdonella	root;cellular organisms;Bacteria;Pseudomonadota;Gammaproteobacteria;Xanthomonadales;Rhodanobacteraceae;Dokdonella
1453544	genus	Tahibacter	root;cellular organisms;Bacteria;Pseudomonadota;Gammaproteobacteria;Xanthomonadales;Rhodanobacteraceae;Tahibacter
40323	genus	Stenotrophomonas	root;cellular organisms;Bacteria;Pseudomonadota;Gammaproteobacteria;Xanthomonadales;Xanthomonadaceae;Stenotrophomonas																												55									18
83614	genus	Luteimonas	root;cellular organisms;Bacteria;Pseudomonadota;Gammaproteobacteria;Xanthomonadales;Xanthomonadaceae;Luteimonas
83618	genus	Pseudoxanthomonas	root;cellular organisms;Bacteria;Pseudomonadota;Gammaproteobacteria;Xanthomonadales;Xanthomonadaceae;Pseudoxanthomonas																					19
141948	genus	Thermomonas	root;cellular organisms;Bacteria;Pseudomonadota;Gammaproteobacteria;Xanthomonadales;Xanthomonadaceae;Thermomonas
490567	genus	Arenimonas	root;cellular organisms;Bacteria;Pseudomonadota;Gammaproteobacteria;Xanthomonadales;Xanthomonadaceae;Arenimonas
68	genus	Lysobacter	root;cellular organisms;Bacteria;Pseudomonadota;Gammaproteobacteria;Xanthomonadales;Xanthomonadaceae;Lysobacter																					2													19
338	genus	Xanthomonas	root;cellular organisms;Bacteria;Pseudomonadota;Gammaproteobacteria;Xanthomonadales;Xanthomonadaceae;Xanthomonas
112008	genus	Ignatzschineria	root;cellular organisms;Bacteria;Pseudomonadota;Gammaproteobacteria;Cardiobacteriales;Ignatzschineriaceae;Ignatzschineria
582472	genus	Wohlfahrtiimonas	root;cellular organisms;Bacteria;Pseudomonadota;Gammaproteobacteria;Cardiobacteriales;Ignatzschineriaceae;Wohlfahrtiimonas
2717	genus	Cardiobacterium	root;cellular organisms;Bacteria;Pseudomonadota;Gammaproteobacteria;Cardiobacteriales;Cardiobacteriaceae;Cardiobacterium
13275	genus	Suttonella	root;cellular organisms;Bacteria;Pseudomonadota;Gammaproteobacteria;Cardiobacteriales;Cardiobacteriaceae;Suttonella
429	genus	Methylobacter	root;cellular organisms;Bacteria;Pseudomonadota;Gammaproteobacteria;Methylococcales;Methylococcaceae;Methylobacter
39773	genus	Methylomicrobium	root;cellular organisms;Bacteria;Pseudomonadota;Gammaproteobacteria;Methylococcales;Methylococcaceae;Methylomicrobium																					7
73778	genus	Methylocaldum	root;cellular organisms;Bacteria;Pseudomonadota;Gammaproteobacteria;Methylococcales;Methylococcaceae;Methylocaldum
1760987	genus	Methylomagnum	root;cellular organisms;Bacteria;Pseudomonadota;Gammaproteobacteria;Methylococcales;Methylococcaceae;Methylomagnum
2893036	genus	Venatoribacter	root;cellular organisms;Bacteria;Pseudomonadota;Gammaproteobacteria;Oceanospirillales;Oceanospirillaceae;Venatoribacter
28253	genus	Marinomonas	root;cellular organisms;Bacteria;Pseudomonadota;Gammaproteobacteria;Oceanospirillales;Oceanospirillaceae;Marinomonas
48075	genus	Marinobacterium	root;cellular organisms;Bacteria;Pseudomonadota;Gammaproteobacteria;Oceanospirillales;Oceanospirillaceae;Marinobacterium
3020832	genus	Alloalcanivorax	root;cellular organisms;Bacteria;Pseudomonadota;Gammaproteobacteria;Oceanospirillales;Alcanivoracaceae;Alloalcanivorax
59753	genus	Alcanivorax	root;cellular organisms;Bacteria;Pseudomonadota;Gammaproteobacteria;Oceanospirillales;Alcanivoracaceae;Alcanivorax
158481	genus	Hahella	root;cellular organisms;Bacteria;Pseudomonadota;Gammaproteobacteria;Oceanospirillales;Hahellaceae;Hahella
230494	genus	Reinekea	root;cellular organisms;Bacteria;Pseudomonadota;Gammaproteobacteria;Oceanospirillales;Saccharospirillaceae;Reinekea																																		26
231683	genus	Saccharospirillum	root;cellular organisms;Bacteria;Pseudomonadota;Gammaproteobacteria;Oceanospirillales;Saccharospirillaceae;Saccharospirillum
305899	genus	Endozoicomonas	root;cellular organisms;Bacteria;Pseudomonadota;Gammaproteobacteria;Oceanospirillales;Endozoicomonadaceae;Endozoicomonas																																				10
1502941	genus	Pleionea	root;cellular organisms;Bacteria;Pseudomonadota;Gammaproteobacteria;Oceanospirillales;Pleioneaceae;Pleionea
504090	genus	Kushneria	root;cellular organisms;Bacteria;Pseudomonadota;Gammaproteobacteria;Oceanospirillales;Halomonadaceae;Kushneria
2745	genus	Halomonas	root;cellular organisms;Bacteria;Pseudomonadota;Gammaproteobacteria;Oceanospirillales;Halomonadaceae;Halomonas																															3					26
2834759	genus	Flocculibacter	root;cellular organisms;Bacteria;Pseudomonadota;Gammaproteobacteria;Alteromonadales;Pseudoalteromonadaceae;Flocculibacter
1518149	genus	Thalassotalea	root;cellular organisms;Bacteria;Pseudomonadota;Gammaproteobacteria;Alteromonadales;Colwelliaceae;Thalassotalea
22	genus	Shewanella	root;cellular organisms;Bacteria;Pseudomonadota;Gammaproteobacteria;Alteromonadales;Shewanellaceae;Shewanella
2800384	genus	Pseudidiomarina	root;cellular organisms;Bacteria;Pseudomonadota;Gammaproteobacteria;Alteromonadales;Idiomarinaceae;Pseudidiomarina
67572	genus	Psychromonas	root;cellular organisms;Bacteria;Pseudomonadota;Gammaproteobacteria;Alteromonadales;Psychromonadaceae;Psychromonas
89404	genus	Glaciecola	root;cellular organisms;Bacteria;Pseudomonadota;Gammaproteobacteria;Alteromonadales;Alteromonadaceae;Glaciecola
1172191	genus	Catenovulum	root;cellular organisms;Bacteria;Pseudomonadota;Gammaproteobacteria;Alteromonadales;Alteromonadaceae;Catenovulum
2903219	family1	Alteromonas/Salinimonas group	root;cellular organisms;Bacteria;Pseudomonadota;Gammaproteobacteria;Alteromonadales;Alteromonadaceae;Alteromonas/Salinimonas group
657	genus	Photobacterium	root;cellular organisms;Bacteria;Pseudomonadota;Gammaproteobacteria;Vibrionales;Vibrionaceae;Photobacterium
662	genus	Vibrio	root;cellular organisms;Bacteria;Pseudomonadota;Gammaproteobacteria;Vibrionales;Vibrionaceae;Vibrio
83770	genus	Succinivibrio	root;cellular organisms;Bacteria;Pseudomonadota;Gammaproteobacteria;Aeromonadales;Succinivibrionaceae;Succinivibrio
225143	genus	Oceanisphaera	root;cellular organisms;Bacteria;Pseudomonadota;Gammaproteobacteria;Aeromonadales;Aeromonadaceae;Oceanisphaera
2802288	genus	Dongshaea	root;cellular organisms;Bacteria;Pseudomonadota;Gammaproteobacteria;Aeromonadales;Aeromonadaceae;Dongshaea
642	genus	Aeromonas	root;cellular organisms;Bacteria;Pseudomonadota;Gammaproteobacteria;Aeromonadales;Aeromonadaceae;Aeromonas																															198						4
43947	genus	Tolumonas	root;cellular organisms;Bacteria;Pseudomonadota;Gammaproteobacteria;Aeromonadales;Aeromonadaceae;Tolumonas
713	genus	Actinobacillus	root;cellular organisms;Bacteria;Pseudomonadota;Gammaproteobacteria;Pasteurellales;Pasteurellaceae;Actinobacillus		47
724	genus	Haemophilus	root;cellular organisms;Bacteria;Pseudomonadota;Gammaproteobacteria;Pasteurellales;Pasteurellaceae;Haemophilus								5		1134			618	394							38																									21
745	genus	Pasteurella	root;cellular organisms;Bacteria;Pseudomonadota;Gammaproteobacteria;Pasteurellales;Pasteurellaceae;Pasteurella
75984	genus	Mannheimia	root;cellular organisms;Bacteria;Pseudomonadota;Gammaproteobacteria;Pasteurellales;Pasteurellaceae;Mannheimia
109471	genus	Bisgaardia	root;cellular organisms;Bacteria;Pseudomonadota;Gammaproteobacteria;Pasteurellales;Pasteurellaceae;Bisgaardia
292486	genus	Avibacterium	root;cellular organisms;Bacteria;Pseudomonadota;Gammaproteobacteria;Pasteurellales;Pasteurellaceae;Avibacterium		60
697331	genus	Basfia	root;cellular organisms;Bacteria;Pseudomonadota;Gammaproteobacteria;Pasteurellales;Pasteurellaceae;Basfia
1249016	genus	Otariodibacter	root;cellular organisms;Bacteria;Pseudomonadota;Gammaproteobacteria;Pasteurellales;Pasteurellaceae;Otariodibacter		69				162
1649317	genus	Frederiksenia	root;cellular organisms;Bacteria;Pseudomonadota;Gammaproteobacteria;Pasteurellales;Pasteurellaceae;Frederiksenia
1960084	genus	Rodentibacter	root;cellular organisms;Bacteria;Pseudomonadota;Gammaproteobacteria;Pasteurellales;Pasteurellaceae;Rodentibacter
2094023	genus	Glaesserella	root;cellular organisms;Bacteria;Pseudomonadota;Gammaproteobacteria;Pasteurellales;Pasteurellaceae;Glaesserella
180541	genus	Salinisphaera	root;cellular organisms;Bacteria;Pseudomonadota;Gammaproteobacteria;Salinisphaerales;Salinisphaeraceae;Salinisphaera
1692042	genus	Sulfurifustis	root;cellular organisms;Bacteria;Pseudomonadota;Gammaproteobacteria;Acidiferrobacterales;Acidiferrobacteraceae;Sulfurifustis
10	genus	Cellvibrio	root;cellular organisms;Bacteria;Pseudomonadota;Gammaproteobacteria;Cellvibrionales;Cellvibrionaceae;Cellvibrio																					11
2425	genus	Teredinibacter	root;cellular organisms;Bacteria;Pseudomonadota;Gammaproteobacteria;Cellvibrionales;Cellvibrionaceae;Teredinibacter
48073	genus	Microbulbifer	root;cellular organisms;Bacteria;Pseudomonadota;Gammaproteobacteria;Cellvibrionales;Microbulbiferaceae;Microbulbifer
413435	genus	Solimonas	root;cellular organisms;Bacteria;Pseudomonadota;Gammaproteobacteria;Nevskiales;Nevskiaceae;Solimonas
1934947	genus	Immundisolibacter	root;cellular organisms;Bacteria;Pseudomonadota;Gammaproteobacteria;Immundisolibacterales;Immundisolibacteraceae;Immundisolibacter																				3
469	genus	Acinetobacter	root;cellular organisms;Bacteria;Pseudomonadota;Gammaproteobacteria;Moraxellales;Moraxellaceae;Acinetobacter		19			198		7		27					398	491			834			43	113				21					351		65	93	424	914	15		16	40		56				3
475	genus	Moraxella	root;cellular organisms;Bacteria;Pseudomonadota;Gammaproteobacteria;Moraxellales;Moraxellaceae;Moraxella																			53		102												11				13	10				84		49
497	genus	Psychrobacter	root;cellular organisms;Bacteria;Pseudomonadota;Gammaproteobacteria;Moraxellales;Moraxellaceae;Psychrobacter																															50													28
2824158	genus	Aquirhabdus	root;cellular organisms;Bacteria;Pseudomonadota;Gammaproteobacteria;Moraxellales;Moraxellaceae;Aquirhabdus
469322	genus	Steroidobacter	root;cellular organisms;Bacteria;Pseudomonadota;Gammaproteobacteria;Steroidobacterales;Steroidobacteraceae;Steroidobacter
198251	genus	Pelagibacter	root;cellular organisms;Bacteria;Pseudomonadota;Alphaproteobacteria;Candidatus Pelagibacterales;Candidatus Pelagibacteraceae;Pelagibacter
1647175	genus	Aestuariispira	root;cellular organisms;Bacteria;Pseudomonadota;Alphaproteobacteria;Rhodospirillales;Kiloniellaceae;Aestuariispira
457933	genus	Elioraea	root;cellular organisms;Bacteria;Pseudomonadota;Alphaproteobacteria;Rhodospirillales;Elioraeaceae;Elioraea
191	genus	Azospirillum	root;cellular organisms;Bacteria;Pseudomonadota;Alphaproteobacteria;Rhodospirillales;Azospirillaceae;Azospirillum
204447	genus	Skermanella	root;cellular organisms;Bacteria;Pseudomonadota;Alphaproteobacteria;Rhodospirillales;Azospirillaceae;Skermanella
1543704	genus	Niveispirillum	root;cellular organisms;Bacteria;Pseudomonadota;Alphaproteobacteria;Rhodospirillales;Azospirillaceae;Niveispirillum
1543705	genus	Nitrospirillum	root;cellular organisms;Bacteria;Pseudomonadota;Alphaproteobacteria;Rhodospirillales;Azospirillaceae;Nitrospirillum
2705399	genus	Hypericibacter	root;cellular organisms;Bacteria;Pseudomonadota;Alphaproteobacteria;Rhodospirillales;Dongiaceae;Hypericibacter
1804663	genus	Haematospirillum	root;cellular organisms;Bacteria;Pseudomonadota;Alphaproteobacteria;Rhodospirillales;Novispirillaceae;Haematospirillum
434	genus	Acetobacter	root;cellular organisms;Bacteria;Pseudomonadota;Alphaproteobacteria;Rhodospirillales;Acetobacteraceae;Acetobacter						182
522	genus	Acidiphilium	root;cellular organisms;Bacteria;Pseudomonadota;Alphaproteobacteria;Rhodospirillales;Acetobacteraceae;Acidiphilium
35812	genus	Roseococcus	root;cellular organisms;Bacteria;Pseudomonadota;Alphaproteobacteria;Rhodospirillales;Acetobacteraceae;Roseococcus
50709	genus	Acidocella	root;cellular organisms;Bacteria;Pseudomonadota;Alphaproteobacteria;Rhodospirillales;Acetobacteraceae;Acidocella			2																														8												29
125216	genus	Roseomonas	root;cellular organisms;Bacteria;Pseudomonadota;Alphaproteobacteria;Rhodospirillales;Acetobacteraceae;Roseomonas
364409	genus	Granulibacter	root;cellular organisms;Bacteria;Pseudomonadota;Alphaproteobacteria;Rhodospirillales;Acetobacteraceae;Granulibacter
512381	genus	Acidisoma	root;cellular organisms;Bacteria;Pseudomonadota;Alphaproteobacteria;Rhodospirillales;Acetobacteraceae;Acidisoma			226
1434011	genus	Komagataeibacter	root;cellular organisms;Bacteria;Pseudomonadota;Alphaproteobacteria;Rhodospirillales;Acetobacteraceae;Komagataeibacter
1706033	genus	Sediminicoccus	root;cellular organisms;Bacteria;Pseudomonadota;Alphaproteobacteria;Rhodospirillales;Acetobacteraceae;Sediminicoccus
2603324	genus	Acidibrevibacterium	root;cellular organisms;Bacteria;Pseudomonadota;Alphaproteobacteria;Rhodospirillales;Acetobacteraceae;Acidibrevibacterium
2804525	genus	Lichenicola	root;cellular organisms;Bacteria;Pseudomonadota;Alphaproteobacteria;Rhodospirillales;Acetobacteraceae;Lichenicola
111830	genus	Defluviicoccus	root;cellular organisms;Bacteria;Pseudomonadota;Alphaproteobacteria;Rhodospirillales;Rhodospirillaceae;Defluviicoccus
1231242	genus	Ferrovibrio	root;cellular organisms;Bacteria;Pseudomonadota;Alphaproteobacteria;Rhodospirillales;Rhodospirillaceae;Ferrovibrio
13134	genus	Magnetospirillum	root;cellular organisms;Bacteria;Pseudomonadota;Alphaproteobacteria;Rhodospirillales;Rhodospirillaceae;Magnetospirillum
60136	genus	Sulfitobacter	root;cellular organisms;Bacteria;Pseudomonadota;Alphaproteobacteria;Rhodobacterales;Roseobacteraceae;Sulfitobacter
74030	genus	Roseovarius	root;cellular organisms;Bacteria;Pseudomonadota;Alphaproteobacteria;Rhodobacterales;Roseobacteraceae;Roseovarius
191028	genus	Leisingera	root;cellular organisms;Bacteria;Pseudomonadota;Alphaproteobacteria;Rhodobacterales;Roseobacteraceae;Leisingera
263377	genus	Salipiger	root;cellular organisms;Bacteria;Pseudomonadota;Alphaproteobacteria;Rhodobacterales;Roseobacteraceae;Salipiger
34008	genus	Rhodovulum	root;cellular organisms;Bacteria;Pseudomonadota;Alphaproteobacteria;Rhodobacterales;Paracoccaceae;Rhodovulum
204456	genus	Gemmobacter	root;cellular organisms;Bacteria;Pseudomonadota;Alphaproteobacteria;Rhodobacterales;Paracoccaceae;Gemmobacter
238783	genus	Pseudorhodobacter	root;cellular organisms;Bacteria;Pseudomonadota;Alphaproteobacteria;Rhodobacterales;Paracoccaceae;Pseudorhodobacter																				144
285107	genus	Thioclava	root;cellular organisms;Bacteria;Pseudomonadota;Alphaproteobacteria;Rhodobacterales;Paracoccaceae;Thioclava
1434002	genus	Falsirhodobacter	root;cellular organisms;Bacteria;Pseudomonadota;Alphaproteobacteria;Rhodobacterales;Paracoccaceae;Falsirhodobacter
1443919	genus	Tabrizicola	root;cellular organisms;Bacteria;Pseudomonadota;Alphaproteobacteria;Rhodobacterales;Paracoccaceae;Tabrizicola
1653176	genus	Cereibacter	root;cellular organisms;Bacteria;Pseudomonadota;Alphaproteobacteria;Rhodobacterales;Paracoccaceae;Cereibacter
1679449	genus	Pseudooceanicola	root;cellular organisms;Bacteria;Pseudomonadota;Alphaproteobacteria;Rhodobacterales;Paracoccaceae;Pseudooceanicola
1775705	genus	Frigidibacter	root;cellular organisms;Bacteria;Pseudomonadota;Alphaproteobacteria;Rhodobacterales;Paracoccaceae;Frigidibacter
2211641	genus	Yoonia	root;cellular organisms;Bacteria;Pseudomonadota;Alphaproteobacteria;Rhodobacterales;Paracoccaceae;Yoonia
265	genus	Paracoccus	root;cellular organisms;Bacteria;Pseudomonadota;Alphaproteobacteria;Rhodobacterales;Paracoccaceae;Paracoccus																					11																9	77						53
1060	genus	Rhodobacter	root;cellular organisms;Bacteria;Pseudomonadota;Alphaproteobacteria;Rhodobacterales;Paracoccaceae;Rhodobacter
361177	genus	Altererythrobacter	root;cellular organisms;Bacteria;Pseudomonadota;Alphaproteobacteria;Sphingomonadales;Erythrobacteraceae;Altererythrobacter
1295327	genus	Croceicoccus	root;cellular organisms;Bacteria;Pseudomonadota;Alphaproteobacteria;Sphingomonadales;Erythrobacteraceae;Croceicoccus
1855416	genus	Qipengyuania	root;cellular organisms;Bacteria;Pseudomonadota;Alphaproteobacteria;Sphingomonadales;Erythrobacteraceae;Qipengyuania
2676755	genus	Croceibacterium	root;cellular organisms;Bacteria;Pseudomonadota;Alphaproteobacteria;Sphingomonadales;Erythrobacteraceae;Croceibacterium
2800681	genus	Aurantiacibacter	root;cellular organisms;Bacteria;Pseudomonadota;Alphaproteobacteria;Sphingomonadales;Erythrobacteraceae;Aurantiacibacter																															5
2800685	genus	Pelagerythrobacter	root;cellular organisms;Bacteria;Pseudomonadota;Alphaproteobacteria;Sphingomonadales;Erythrobacteraceae;Pelagerythrobacter
2800686	genus	Tsuneonella	root;cellular organisms;Bacteria;Pseudomonadota;Alphaproteobacteria;Sphingomonadales;Erythrobacteraceae;Tsuneonella
2800788	family1	Erythrobacter/Porphyrobacter group	root;cellular organisms;Bacteria;Pseudomonadota;Alphaproteobacteria;Sphingomonadales;Erythrobacteraceae;Erythrobacter/Porphyrobacter group
2827482	genus	Caenibius	root;cellular organisms;Bacteria;Pseudomonadota;Alphaproteobacteria;Sphingomonadales;Erythrobacteraceae;Caenibius
2883109	genus	Sandaracinobacteroides	root;cellular organisms;Bacteria;Pseudomonadota;Alphaproteobacteria;Sphingomonadales;Sphingosinicellaceae;Sandaracinobacteroides
1508451	genus	Polymorphobacter	root;cellular organisms;Bacteria;Pseudomonadota;Alphaproteobacteria;Sphingomonadales;Sphingosinicellaceae;Polymorphobacter
150203	genus	Blastomonas	root;cellular organisms;Bacteria;Pseudomonadota;Alphaproteobacteria;Sphingomonadales;Sphingomonadaceae;Blastomonas
165695	genus	Sphingobium	root;cellular organisms;Bacteria;Pseudomonadota;Alphaproteobacteria;Sphingomonadales;Sphingomonadaceae;Sphingobium																																				16
165696	genus	Novosphingobium	root;cellular organisms;Bacteria;Pseudomonadota;Alphaproteobacteria;Sphingomonadales;Sphingomonadaceae;Novosphingobium																		174			5			42										45
165697	genus	Sphingopyxis	root;cellular organisms;Bacteria;Pseudomonadota;Alphaproteobacteria;Sphingomonadales;Sphingomonadaceae;Sphingopyxis																																			21	13
1227948	genus	Sphingomicrobium	root;cellular organisms;Bacteria;Pseudomonadota;Alphaproteobacteria;Sphingomonadales;Sphingomonadaceae;Sphingomicrobium																															11
1434046	genus	Sphingorhabdus	root;cellular organisms;Bacteria;Pseudomonadota;Alphaproteobacteria;Sphingomonadales;Sphingomonadaceae;Sphingorhabdus
1649486	genus	Rhizorhabdus	root;cellular organisms;Bacteria;Pseudomonadota;Alphaproteobacteria;Sphingomonadales;Sphingomonadaceae;Rhizorhabdus
1763827	genus	Hankyongella	root;cellular organisms;Bacteria;Pseudomonadota;Alphaproteobacteria;Sphingomonadales;Sphingomonadaceae;Hankyongella
2709686	genus	Novosphingopyxis	root;cellular organisms;Bacteria;Pseudomonadota;Alphaproteobacteria;Sphingomonadales;Sphingomonadaceae;Novosphingopyxis
13687	genus	Sphingomonas	root;cellular organisms;Bacteria;Pseudomonadota;Alphaproteobacteria;Sphingomonadales;Sphingomonadaceae;Sphingomonas				103												35		134			42	80					195		14		266		28		17		6		2
20	genus	Phenylobacterium	root;cellular organisms;Bacteria;Pseudomonadota;Alphaproteobacteria;Caulobacterales;Caulobacteraceae;Phenylobacterium																																				55	8		6						71
75	genus	Caulobacter	root;cellular organisms;Bacteria;Pseudomonadota;Alphaproteobacteria;Caulobacterales;Caulobacteraceae;Caulobacter																							41
41275	genus	Brevundimonas	root;cellular organisms;Bacteria;Pseudomonadota;Alphaproteobacteria;Caulobacterales;Caulobacteraceae;Brevundimonas	22		274						13					133								38					36								15		13		25
76890	genus	Asticcacaulis	root;cellular organisms;Bacteria;Pseudomonadota;Alphaproteobacteria;Caulobacterales;Caulobacteraceae;Asticcacaulis																		145						9										55			61		5
208215	genus	Parvularcula	root;cellular organisms;Bacteria;Pseudomonadota;Alphaproteobacteria;Parvularculales;Parvularculaceae;Parvularcula
1549129	genus	Temperatibacter	root;cellular organisms;Bacteria;Pseudomonadota;Alphaproteobacteria;Kordiimonadales;Temperatibacteraceae;Temperatibacter
74317	genus	Maricaulis	root;cellular organisms;Bacteria;Pseudomonadota;Alphaproteobacteria;Maricaulales;Maricaulaceae;Maricaulis
85	genus	Hyphomonas	root;cellular organisms;Bacteria;Pseudomonadota;Alphaproteobacteria;Hyphomonadales;Hyphomonadaceae;Hyphomonas
773	genus	Bartonella	root;cellular organisms;Bacteria;Pseudomonadota;Alphaproteobacteria;Hyphomicrobiales;Bartonellaceae;Bartonella
133	genus	Methylocystis	root;cellular organisms;Bacteria;Pseudomonadota;Alphaproteobacteria;Hyphomicrobiales;Methylocystaceae;Methylocystis
1395974	genus	Tardiphaga	root;cellular organisms;Bacteria;Pseudomonadota;Alphaproteobacteria;Hyphomicrobiales;Nitrobacteraceae;Tardiphaga
374	genus	Bradyrhizobium	root;cellular organisms;Bacteria;Pseudomonadota;Alphaproteobacteria;Hyphomicrobiales;Nitrobacteraceae;Bradyrhizobium																		123
911	genus	Nitrobacter	root;cellular organisms;Bacteria;Pseudomonadota;Alphaproteobacteria;Hyphomicrobiales;Nitrobacteraceae;Nitrobacter
1033	genus	Afipia	root;cellular organisms;Bacteria;Pseudomonadota;Alphaproteobacteria;Hyphomicrobiales;Nitrobacteraceae;Afipia
1073	genus	Rhodopseudomonas	root;cellular organisms;Bacteria;Pseudomonadota;Alphaproteobacteria;Hyphomicrobiales;Nitrobacteraceae;Rhodopseudomonas																		3																			5
119044	genus	Filomicrobium	root;cellular organisms;Bacteria;Pseudomonadota;Alphaproteobacteria;Hyphomicrobiales;Hyphomicrobiaceae;Filomicrobium
81	genus	Hyphomicrobium	root;cellular organisms;Bacteria;Pseudomonadota;Alphaproteobacteria;Hyphomicrobiales;Hyphomicrobiaceae;Hyphomicrobium
29407	genus	Rhodoplanes	root;cellular organisms;Bacteria;Pseudomonadota;Alphaproteobacteria;Hyphomicrobiales;Hyphomicrobiaceae;Rhodoplanes
120652	genus	Methylocella	root;cellular organisms;Bacteria;Pseudomonadota;Alphaproteobacteria;Hyphomicrobiales;Beijerinckiaceae;Methylocella
1156568	genus	Methylovirgula	root;cellular organisms;Bacteria;Pseudomonadota;Alphaproteobacteria;Hyphomicrobiales;Beijerinckiaceae;Methylovirgula																																							6
532	genus	Beijerinckia	root;cellular organisms;Bacteria;Pseudomonadota;Alphaproteobacteria;Hyphomicrobiales;Beijerinckiaceae;Beijerinckia
274591	genus	Hoeflea	root;cellular organisms;Bacteria;Pseudomonadota;Alphaproteobacteria;Hyphomicrobiales;Phyllobacteriaceae;Hoeflea
68287	genus	Mesorhizobium	root;cellular organisms;Bacteria;Pseudomonadota;Alphaproteobacteria;Hyphomicrobiales;Phyllobacteriaceae;Mesorhizobium
227290	family1	Rhizobium/Agrobacterium group	root;cellular organisms;Bacteria;Pseudomonadota;Alphaproteobacteria;Hyphomicrobiales;Rhizobiaceae;Rhizobium/Agrobacterium group												16
323620	genus	Shinella	root;cellular organisms;Bacteria;Pseudomonadota;Alphaproteobacteria;Hyphomicrobiales;Rhizobiaceae;Shinella
2040486	genus	Gellertiella	root;cellular organisms;Bacteria;Pseudomonadota;Alphaproteobacteria;Hyphomicrobiales;Rhizobiaceae;Gellertiella
354349	genus	Pseudochrobactrum	root;cellular organisms;Bacteria;Pseudomonadota;Alphaproteobacteria;Hyphomicrobiales;Brucellaceae;Pseudochrobactrum																																										22
2826938	family1	Brucella/Ochrobactrum group	root;cellular organisms;Bacteria;Pseudomonadota;Alphaproteobacteria;Hyphomicrobiales;Brucellaceae;Brucella/Ochrobactrum group																																									23
1734920	genus	Pseudorhodoplanes	root;cellular organisms;Bacteria;Pseudomonadota;Alphaproteobacteria;Hyphomicrobiales;Hyphomicrobiales incertae sedis;Pseudorhodoplanes
186650	genus	Microvirga	root;cellular organisms;Bacteria;Pseudomonadota;Alphaproteobacteria;Hyphomicrobiales;Methylobacteriaceae;Microvirga
2282523	genus	Methylorubrum	root;cellular organisms;Bacteria;Pseudomonadota;Alphaproteobacteria;Hyphomicrobiales;Methylobacteriaceae;Methylorubrum
407	genus	Methylobacterium	root;cellular organisms;Bacteria;Pseudomonadota;Alphaproteobacteria;Hyphomicrobiales;Methylobacteriaceae;Methylobacterium								207										591					44				66					38		33	52	19	67							61
414371	genus	Aureimonas	root;cellular organisms;Bacteria;Pseudomonadota;Alphaproteobacteria;Hyphomicrobiales;Aurantimonadaceae;Aureimonas
182269	genus	Aurantimonas	root;cellular organisms;Bacteria;Pseudomonadota;Alphaproteobacteria;Hyphomicrobiales;Aurantimonadaceae;Aurantimonas
556257	genus	Pseudolabrys	root;cellular organisms;Bacteria;Pseudomonadota;Alphaproteobacteria;Hyphomicrobiales;Xanthobacteraceae;Pseudolabrys
6	genus	Azorhizobium	root;cellular organisms;Bacteria;Pseudomonadota;Alphaproteobacteria;Hyphomicrobiales;Xanthobacteraceae;Azorhizobium
99	genus	Ancylobacter	root;cellular organisms;Bacteria;Pseudomonadota;Alphaproteobacteria;Hyphomicrobiales;Xanthobacteraceae;Ancylobacter
279	genus	Xanthobacter	root;cellular organisms;Bacteria;Pseudomonadota;Alphaproteobacteria;Hyphomicrobiales;Xanthobacteraceae;Xanthobacter
204476	genus	Labrys	root;cellular organisms;Bacteria;Pseudomonadota;Alphaproteobacteria;Hyphomicrobiales;Xanthobacteraceae;Labrys
655352	genus	Cohaesibacter	root;cellular organisms;Bacteria;Pseudomonadota;Alphaproteobacteria;Hyphomicrobiales;Cohaesibacteraceae;Cohaesibacter
28209	genus	Chelatococcus	root;cellular organisms;Bacteria;Pseudomonadota;Alphaproteobacteria;Hyphomicrobiales;Chelatococcaceae;Chelatococcus
2723776	genus	Lichenihabitans	root;cellular organisms;Bacteria;Pseudomonadota;Alphaproteobacteria;Hyphomicrobiales;Lichenihabitantaceae;Lichenihabitans
256616	genus	Parvibaculum	root;cellular organisms;Bacteria;Pseudomonadota;Alphaproteobacteria;Hyphomicrobiales;Parvibaculaceae;Parvibaculum
150830	genus	Roseibium	root;cellular organisms;Bacteria;Pseudomonadota;Alphaproteobacteria;Hyphomicrobiales;Stappiaceae;Roseibium
152161	genus	Stappia	root;cellular organisms;Bacteria;Pseudomonadota;Alphaproteobacteria;Hyphomicrobiales;Stappiaceae;Stappia
227873	genus	Pannonibacter	root;cellular organisms;Bacteria;Pseudomonadota;Alphaproteobacteria;Hyphomicrobiales;Stappiaceae;Pannonibacter
59282	genus	Blastochloris	root;cellular organisms;Bacteria;Pseudomonadota;Alphaproteobacteria;Hyphomicrobiales;Blastochloridaceae;Blastochloris
85413	genus	Bosea	root;cellular organisms;Bacteria;Pseudomonadota;Alphaproteobacteria;Hyphomicrobiales;Boseaceae;Bosea																																7			12
46913	genus	Devosia	root;cellular organisms;Bacteria;Pseudomonadota;Alphaproteobacteria;Hyphomicrobiales;Devosiaceae;Devosia																		156									36
623276	genus	Maritalea	root;cellular organisms;Bacteria;Pseudomonadota;Alphaproteobacteria;Hyphomicrobiales;Devosiaceae;Maritalea
1082930	genus	Pelagibacterium	root;cellular organisms;Bacteria;Pseudomonadota;Alphaproteobacteria;Hyphomicrobiales;Devosiaceae;Pelagibacterium
166953	genus	Kaistia	root;cellular organisms;Bacteria;Pseudomonadota;Alphaproteobacteria;Hyphomicrobiales;Kaistiaceae;Kaistia
1632780	genus	Phreatobacter	root;cellular organisms;Bacteria;Pseudomonadota;Alphaproteobacteria;Hyphomicrobiales;Phreatobacteraceae;Phreatobacter																		36																			10				20
261933	genus	Pleomorphomonas	root;cellular organisms;Bacteria;Pseudomonadota;Alphaproteobacteria;Hyphomicrobiales;Pleomorphomonadaceae;Pleomorphomonas																					5
943	genus	Ehrlichia	root;cellular organisms;Bacteria;Pseudomonadota;Alphaproteobacteria;Rickettsiales;Anaplasmataceae;Ehrlichia
2872156	genus	Methyloradius	root;cellular organisms;Bacteria;Pseudomonadota;Betaproteobacteria;Nitrosomonadales;Methylophilaceae;Methyloradius
16	genus	Methylophilus	root;cellular organisms;Bacteria;Pseudomonadota;Betaproteobacteria;Nitrosomonadales;Methylophilaceae;Methylophilus
404	genus	Methylobacillus	root;cellular organisms;Bacteria;Pseudomonadota;Betaproteobacteria;Nitrosomonadales;Methylophilaceae;Methylobacillus
2943286	genus	Sideroxyarcus	root;cellular organisms;Bacteria;Pseudomonadota;Betaproteobacteria;Nitrosomonadales;Gallionellaceae;Sideroxyarcus
914	genus	Nitrosomonas	root;cellular organisms;Bacteria;Pseudomonadota;Betaproteobacteria;Nitrosomonadales;Nitrosomonadaceae;Nitrosomonas																																		2
919	genus	Thiobacillus	root;cellular organisms;Bacteria;Pseudomonadota;Betaproteobacteria;Nitrosomonadales;Thiobacillaceae;Thiobacillus
1938335	genus	Sulfuritortus	root;cellular organisms;Bacteria;Pseudomonadota;Betaproteobacteria;Nitrosomonadales;Thiobacillaceae;Sulfuritortus
378210	genus	Methyloversatilis	root;cellular organisms;Bacteria;Pseudomonadota;Betaproteobacteria;Nitrosomonadales;Sterolibacteriaceae;Methyloversatilis
1914449	genus	Rugosibacter	root;cellular organisms;Bacteria;Pseudomonadota;Betaproteobacteria;Nitrosomonadales;Sterolibacteriaceae;Rugosibacter
1778653	genus	Sulfuriferula	root;cellular organisms;Bacteria;Pseudomonadota;Betaproteobacteria;Nitrosomonadales;Sulfuricellaceae;Sulfuriferula
2803845	genus	Usitatibacter	root;cellular organisms;Bacteria;Pseudomonadota;Betaproteobacteria;Nitrosomonadales;Usitatibacteraceae;Usitatibacter																								16
80865	genus	Delftia	root;cellular organisms;Bacteria;Pseudomonadota;Betaproteobacteria;Burkholderiales;Comamonadaceae;Delftia
174951	genus	Ramlibacter	root;cellular organisms;Bacteria;Pseudomonadota;Betaproteobacteria;Burkholderiales;Comamonadaceae;Ramlibacter																																				23
201096	genus	Alicycliphilus	root;cellular organisms;Bacteria;Pseudomonadota;Betaproteobacteria;Burkholderiales;Comamonadaceae;Alicycliphilus
219181	genus	Ottowia	root;cellular organisms;Bacteria;Pseudomonadota;Betaproteobacteria;Burkholderiales;Comamonadaceae;Ottowia
232523	genus	Hylemonella	root;cellular organisms;Bacteria;Pseudomonadota;Betaproteobacteria;Burkholderiales;Comamonadaceae;Hylemonella
238749	genus	Diaphorobacter	root;cellular organisms;Bacteria;Pseudomonadota;Betaproteobacteria;Burkholderiales;Comamonadaceae;Diaphorobacter
281915	genus	Curvibacter	root;cellular organisms;Bacteria;Pseudomonadota;Betaproteobacteria;Burkholderiales;Comamonadaceae;Curvibacter
364316	genus	Verminephrobacter	root;cellular organisms;Bacteria;Pseudomonadota;Betaproteobacteria;Burkholderiales;Comamonadaceae;Verminephrobacter
1649468	genus	Melaminivora	root;cellular organisms;Bacteria;Pseudomonadota;Betaproteobacteria;Burkholderiales;Comamonadaceae;Melaminivora
2490452	genus	Serpentinimonas	root;cellular organisms;Bacteria;Pseudomonadota;Betaproteobacteria;Burkholderiales;Comamonadaceae;Serpentinimonas
2678886	genus	Pulveribacter	root;cellular organisms;Bacteria;Pseudomonadota;Betaproteobacteria;Burkholderiales;Comamonadaceae;Pulveribacter
3051137	genus	Paracidovorax	root;cellular organisms;Bacteria;Pseudomonadota;Betaproteobacteria;Burkholderiales;Comamonadaceae;Paracidovorax					2													2									2				7				4	5
283	genus	Comamonas	root;cellular organisms;Bacteria;Pseudomonadota;Betaproteobacteria;Burkholderiales;Comamonadaceae;Comamonas																																			7		15
12916	genus	Acidovorax	root;cellular organisms;Bacteria;Pseudomonadota;Betaproteobacteria;Burkholderiales;Comamonadaceae;Acidovorax																																				48			30
28065	genus	Rhodoferax	root;cellular organisms;Bacteria;Pseudomonadota;Betaproteobacteria;Burkholderiales;Comamonadaceae;Rhodoferax
34072	genus	Variovorax	root;cellular organisms;Bacteria;Pseudomonadota;Betaproteobacteria;Burkholderiales;Comamonadaceae;Variovorax																							15
47420	genus	Hydrogenophaga	root;cellular organisms;Bacteria;Pseudomonadota;Betaproteobacteria;Burkholderiales;Comamonadaceae;Hydrogenophaga
52972	genus	Polaromonas	root;cellular organisms;Bacteria;Pseudomonadota;Betaproteobacteria;Burkholderiales;Comamonadaceae;Polaromonas
131079	genus	Limnobacter	root;cellular organisms;Bacteria;Pseudomonadota;Betaproteobacteria;Burkholderiales;Burkholderiaceae;Limnobacter
[truncated: 1,490 more rows]
[truncated: 1,248 more columns]

## Sheet: SD3
tax_id	type	name	taxonomy	NSLC-0763-T01	NSLC-0765-T01	NSLC-0768-T01	NSLC-0769-T01	NSLC-0770-T01	NSLC-0771-T01	NSLC-0772-T01	NSLC-0773-T01	NSLC-0774-T01	NSLC-0775-T01	NSLC-0776-T01	NSLC-0777-T01	NSLC-0778-T01	NSLC-0780-T01	NSLC-0781-T01	NSLC-0783-T01	NSLC-0784-T01	NSLC-0785-T01	NSLC-0786-T01	NSLC-0787-T01	NSLC-0788-T01	NSLC-0791-T01	NSLC-0792-T01	NSLC-0793-T01	NSLC-0794-T01	NSLC-0795-T01	NSLC-0257-T01	NSLC-0258-T01	NSLC-0259-T01	NSLC-0260-T01	NSLC-0261-T01	NSLC-0262-T01	NSLC-0263-T01	NSLC-0264-T01	NSLC-0265-T01	NSLC-0266-T01	NSLC-0267-T01	NSLC-0268-T01	NSLC-0269-T01	NSLC-0270-T01	NSLC-0271-T01	NSLC-0272-T01	NSLC-0273-T01	NSLC-0274-T01	NSLC-0275-T01	NSLC-0276-T01
[truncated: 2,313 more rows]
[truncated: 1,577 more columns]

[truncated: 7 more sheets: SD4, SD5, SD6, SD7, SD8, SD9, SD10]
